# Supplementary material for: Quantifying and Modeling the Acquisition and Retention of Lumpy Skin Disease Virus by Hematophagus Insects Reveals Clinically but Not Subclinically Affected Cattle Are Promoters of Viral Transmission and Key Targets for Control of Disease Outbreaks
Source: J Virol. 2021 Apr 12;95(9):e02239-20. doi: 10.1128/JVI.02239-20 (PMC8104101; doi:10.1128/JVI.02239-20)
Supplement: Supplemental file 1 [file JVI.02239-20-s0001.xlsx]

## Sheet: Notes
Data from experiments to estimate the probability of transmission of lumpy skin disease (LSDV) from bovine to insect
Note: The data in the "Insect Data" tab are in the format used by the analysis routines when saved as a tab-delimited text file, InsectData.txt (and the header row is removed)
Worksheet	Comments
Insect Data	Results of feeding insects on LSDV infected-calves; column headers indicate:
	spp - insect species (1-Aedes aegypti, 2-Culex quinquefasciatus, 3-Culicoides nubeculosus, 4-Stomoxys calcitrans)
	calfID - identifier of calf on which insect fed
	donor - status of donor calf (1-clinical, 2-subclinical)
	dpi - days post infection of calf on which insect fed
	dpf - days post feeding at which insect was tested
	blood - level of viral DNA in blood (log10 copies/ml) of calf at feeding
	skin - level of viral DNA in skin (log10 copies/mg) of calf at feeding; note NaN means titre not measured
	status - negative (0) or positive (1) when tested for viral DNA
LSDV DNA in calves	Viral DNA in LSDV-infected calves; column headers indicate:
	calfID - identifier of calf
	dpi - days post infection of calf
	blood - level of viral DNA in blood (log10 copies/ml)
	skin - level of viral DNA in skin (log10 copies/mg); note NaN means titre not measured
	status - clinical status of calf (1-clinical, 2-subclinical)
LSDV DNA in PBMC	Viral DNA in PBMC suspension from LSDV-infected calves; column headers indicate:
	calfID - identifier of calf
	dpi - days post infection of calf
	pbmc - level of viral DNA in PBMC suspension (log10 copies/µl); note Neg means no DNA amplification
	Replicate - technical replicate number
	status - clinical status of calf (1-clinical, 2-subclinical)
Infectious LSDV in calves	Infectious LSDV in calves; column headers indicate:
	calfID - identifier of calf
	dpi - days post infection of calf
	blood - viral titre in blood (log10 pfu/µl PBMC suspension); note Neg means no life particles detected
	skin - viral titre in skin (log10 pfu/mg)
Rectal temperatures	Rectal temperatures in LSDV-infected calves; column headers indicate:
	calfID - identifier of calf
	dpi - days post infection of calf
	temp - rectal temperature (°C); note NaN means temperature not measured
	status - clinical status of calf (1-clinical, 2-subclinical, 3-control)
Injection nodule size	Size of the skin inflammatory reaction (diameter) of the LSDV-injection site in LSDV-infected calves; column headers indicate:
	calfID - identifier of calf
	dpi - days post infection of calf
	size - diameter of the skin (mm)
	status - clinical status of calf (1-clinical, 2-subclinical)
Cummulative Lnn score	Cummulative score of the superficial lymph nodes; column headers indicate:
	calfID - identifier of calf
	dpi - days post infection of calf
	lnnScore - cummulative score for 4 superficial lymphodes
	status - clinical status of calf (1-clinical, 2-subclinical, 3-control)
Antibodies	Levels of antibodies in LSDV-infected calves; column headers indicate:
	calfID - identifier of calf
	dpi - days post infection of calf
	S/P - ELISA S/P ratio
	Replicate - technical replicate number
	status - clinical status of calf (1-clinical, 2-subclinical, 3-control)

## Sheet: Insect Data
spp	calfID	donor	dpi	dpf	blood	skin	status
1	2	2	5	0	0	0	0
1	2	2	5	0	0	0	0
1	2	2	5	0	0	0	0
1	2	2	5	0	0	0	0
1	2	2	5	1	0	0	0
1	2	2	5	1	0	0	0
1	2	2	5	1	0	0	0
1	2	2	5	1	0	0	0
1	2	2	5	2	0	0	0
1	2	2	5	2	0	0	0
1	2	2	5	2	0	0	0
1	2	2	7	0	0	NaN	0
1	2	2	7	0	0	NaN	0
1	2	2	7	0	0	NaN	0
1	2	2	7	0	0	NaN	0
1	2	2	9	0	0	0	0
1	2	2	11	0	0	0	0
1	2	2	11	0	0	0	0
1	2	2	11	0	0	0	0
1	2	2	11	0	0	0	0
1	2	2	11	1	0	0	0
1	2	2	11	1	0	0	0
1	2	2	11	1	0	0	0
1	2	2	15	0	2.05308	0	0
1	2	2	15	0	2.05308	0	0
1	2	2	15	0	2.05308	0	0
1	2	2	15	0	2.05308	0	0
1	2	2	15	1	2.05308	0	0
1	2	2	15	1	2.05308	0	0
1	2	2	15	1	2.05308	0	0
1	2	2	15	1	2.05308	0	0
1	2	2	15	2	2.05308	0	0
1	2	2	15	2	2.05308	0	0
1	2	2	17	0	0	0	0
1	2	2	17	0	0	0	0
1	2	2	17	0	0	0	0
1	2	2	17	0	0	0	0
1	2	2	17	1	0	0	0
1	2	2	17	1	0	0	0
1	2	2	17	1	0	0	0
1	2	2	17	1	0	0	0
1	2	2	17	2	0	0	0
1	2	2	17	2	0	0	0
1	2	2	17	2	0	0	0
1	2	2	17	2	0	0	0
1	2	2	17	4	0	0	0
1	2	2	17	4	0	0	0
1	2	2	17	4	0	0	0
1	2	2	17	4	0	0	0
1	2	2	17	8	0	0	0
1	2	2	17	8	0	0	0
1	2	2	17	8	0	0	0
1	2	2	17	8	0	0	0
1	2	2	19	0	0	NaN	0
1	2	2	19	0	0	NaN	0
1	2	2	19	0	0	NaN	0
1	2	2	19	0	0	NaN	0
1	2	2	19	1	0	NaN	0
1	2	2	19	1	0	NaN	0
1	2	2	19	1	0	NaN	0
1	2	2	19	1	0	NaN	0
1	2	2	19	2	0	NaN	0
1	2	2	19	2	0	NaN	0
1	2	2	19	2	0	NaN	0
1	2	2	19	2	0	NaN	0
1	2	2	19	4	0	NaN	0
1	2	2	19	4	0	NaN	0
1	2	2	19	4	0	NaN	0
1	2	2	19	4	0	NaN	0
1	2	2	19	8	0	NaN	0
1	2	2	19	8	0	NaN	0
1	2	2	19	8	0	NaN	0
1	2	2	19	8	0	NaN	0
2	2	2	11	0	0	0	0
2	2	2	15	0	2.05308	0	0
2	2	2	15	0	2.05308	0	0
2	2	2	15	0	2.05308	0	0
2	2	2	15	0	2.05308	0	0
2	2	2	15	1	2.05308	0	0
2	2	2	15	1	2.05308	0	0
2	2	2	15	1	2.05308	0	0
2	2	2	19	0	0	NaN	0
2	2	2	19	0	0	NaN	0
2	2	2	19	0	0	NaN	0
2	2	2	19	0	0	NaN	0
2	2	2	19	1	0	NaN	0
2	2	2	19	1	0	NaN	0
2	2	2	19	1	0	NaN	0
2	2	2	19	1	0	NaN	0
2	2	2	19	2	0	NaN	0
2	2	2	19	2	0	NaN	0
2	2	2	19	2	0	NaN	0
2	2	2	19	2	0	NaN	0
3	2	2	5	0	0	0	0
3	2	2	5	0	0	0	0
3	2	2	5	0	0	0	0
3	2	2	5	0	0	0	0
3	2	2	5	1	0	0	0
3	2	2	5	1	0	0	0
3	2	2	5	1	0	0	0
3	2	2	5	1	0	0	0
3	2	2	5	2	0	0	0
3	2	2	5	2	0	0	0
3	2	2	5	2	0	0	0
3	2	2	5	2	0	0	0
3	2	2	5	4	0	0	0
3	2	2	5	4	0	0	0
3	2	2	5	4	0	0	0
3	2	2	5	4	0	0	0
3	2	2	7	0	0	NaN	0
3	2	2	7	0	0	NaN	0
3	2	2	7	0	0	NaN	0
3	2	2	7	0	0	NaN	0
3	2	2	7	1	0	NaN	0
3	2	2	7	1	0	NaN	0
3	2	2	7	1	0	NaN	0
3	2	2	7	1	0	NaN	0
3	2	2	7	2	0	NaN	0
3	2	2	7	2	0	NaN	0
3	2	2	7	2	0	NaN	0
3	2	2	7	2	0	NaN	0
3	2	2	7	4	0	NaN	0
3	2	2	7	4	0	NaN	0
3	2	2	7	4	0	NaN	0
3	2	2	7	4	0	NaN	0
3	2	2	9	0	0	0	0
3	2	2	9	0	0	0	0
3	2	2	9	0	0	0	0
3	2	2	9	0	0	0	0
3	2	2	9	1	0	0	0
3	2	2	9	1	0	0	0
3	2	2	9	1	0	0	0
3	2	2	9	1	0	0	0
3	2	2	9	2	0	0	0
3	2	2	11	0	0	0	0
3	2	2	11	0	0	0	0
3	2	2	11	0	0	0	0
3	2	2	11	0	0	0	0
3	2	2	11	1	0	0	0
3	2	2	11	1	0	0	0
3	2	2	11	1	0	0	0
3	2	2	11	1	0	0	0
3	2	2	11	2	0	0	0
3	2	2	11	2	0	0	0
3	2	2	11	2	0	0	0
3	2	2	11	2	0	0	0
3	2	2	11	4	0	0	0
3	2	2	11	4	0	0	0
3	2	2	11	4	0	0	0
3	2	2	11	4	0	0	0
3	2	2	11	8	0	0	0
3	2	2	11	8	0	0	0
3	2	2	11	8	0	0	0
3	2	2	11	8	0	0	0
3	2	2	15	0	2.05308	0	0
3	2	2	15	0	2.05308	0	0
3	2	2	15	0	2.05308	0	0
3	2	2	15	0	2.05308	0	0
3	2	2	15	1	2.05308	0	0
3	2	2	15	1	2.05308	0	0
3	2	2	15	1	2.05308	0	0
3	2	2	15	2	2.05308	0	0
3	2	2	15	2	2.05308	0	0
3	2	2	15	2	2.05308	0	0
3	2	2	15	2	2.05308	0	0
3	2	2	15	4	2.05308	0	0
3	2	2	15	4	2.05308	0	0
3	2	2	17	0	0	0	0
3	2	2	17	0	0	0	0
3	2	2	17	0	0	0	0
3	2	2	17	0	0	0	0
3	2	2	17	1	0	0	0
3	2	2	17	1	0	0	0
3	2	2	17	1	0	0	0
3	2	2	17	1	0	0	0
3	2	2	17	2	0	0	0
3	2	2	17	2	0	0	0
3	2	2	17	2	0	0	0
3	2	2	17	2	0	0	0
3	2	2	17	4	0	0	0
3	2	2	17	4	0	0	0
3	2	2	17	4	0	0	0
3	2	2	17	4	0	0	0
3	2	2	17	8	0	0	0
3	2	2	17	8	0	0	0
3	2	2	17	8	0	0	0
3	2	2	17	8	0	0	0
3	2	2	19	0	0	NaN	0
3	2	2	19	0	0	NaN	0
3	2	2	19	0	0	NaN	0
3	2	2	19	0	0	NaN	1
3	2	2	19	1	0	NaN	0
3	2	2	19	1	0	NaN	0
3	2	2	19	1	0	NaN	1
3	2	2	19	1	0	NaN	0
3	2	2	19	2	0	NaN	0
3	2	2	19	2	0	NaN	0
3	2	2	19	2	0	NaN	0
3	2	2	19	2	0	NaN	0
3	2	2	19	4	0	NaN	0
3	2	2	19	4	0	NaN	0
3	2	2	19	4	0	NaN	1
3	2	2	19	4	0	NaN	0
3	2	2	19	8	0	NaN	0
3	2	2	19	8	0	NaN	0
3	2	2	19	8	0	NaN	0
3	2	2	19	8	0	NaN	0
4	2	2	5	0	0	0	0
4	2	2	5	0	0	0	0
4	2	2	5	0	0	0	0
4	2	2	5	0	0	0	0
4	2	2	5	1	0	0	0
4	2	2	5	1	0	0	0
4	2	2	5	1	0	0	0
4	2	2	5	1	0	0	0
4	2	2	5	2	0	0	0
4	2	2	5	2	0	0	0
4	2	2	5	2	0	0	0
4	2	2	5	2	0	0	0
4	2	2	5	4	0	0	0
4	2	2	5	4	0	0	0
4	2	2	5	4	0	0	0
4	2	2	5	4	0	0	0
4	2	2	5	8	0	0	0
4	2	2	5	8	0	0	0
4	2	2	5	8	0	0	0
4	2	2	5	8	0	0	0
4	2	2	7	0	0	NaN	0
4	2	2	7	0	0	NaN	0
4	2	2	7	0	0	NaN	0
4	2	2	7	0	0	NaN	0
4	2	2	7	1	0	NaN	0
4	2	2	7	1	0	NaN	0
4	2	2	7	1	0	NaN	0
4	2	2	7	1	0	NaN	0
4	2	2	7	2	0	NaN	0
4	2	2	7	2	0	NaN	0
4	2	2	7	2	0	NaN	0
4	2	2	7	2	0	NaN	0
4	2	2	7	4	0	NaN	0
4	2	2	7	4	0	NaN	0
4	2	2	7	4	0	NaN	0
4	2	2	7	4	0	NaN	0
4	2	2	9	0	0	0	0
4	2	2	9	0	0	0	0
4	2	2	9	0	0	0	0
4	2	2	9	0	0	0	0
4	2	2	9	1	0	0	0
4	2	2	9	1	0	0	0
4	2	2	9	1	0	0	0
4	2	2	9	1	0	0	0
4	2	2	9	2	0	0	0
4	2	2	9	2	0	0	0
4	2	2	9	2	0	0	0
4	2	2	9	2	0	0	1
4	2	2	11	0	0	0	0
4	2	2	11	0	0	0	0
4	2	2	11	0	0	0	0
4	2	2	11	0	0	0	0
4	2	2	11	1	0	0	0
4	2	2	11	1	0	0	0
4	2	2	11	1	0	0	0
4	2	2	11	1	0	0	0
4	2	2	11	2	0	0	0
4	2	2	11	2	0	0	0
4	2	2	11	2	0	0	1
4	2	2	11	4	0	0	0
4	2	2	15	0	2.05308	0	0
4	2	2	15	0	2.05308	0	0
4	2	2	15	0	2.05308	0	0
4	2	2	15	0	2.05308	0	0
4	2	2	15	1	2.05308	0	0
4	2	2	15	1	2.05308	0	0
4	2	2	15	1	2.05308	0	0
4	2	2	15	1	2.05308	0	0
4	2	2	15	2	2.05308	0	0
4	2	2	15	2	2.05308	0	0
4	2	2	15	2	2.05308	0	0
4	2	2	15	2	2.05308	0	0
4	2	2	15	4	2.05308	0	0
4	2	2	15	4	2.05308	0	0
4	2	2	15	4	2.05308	0	0
4	2	2	15	4	2.05308	0	0
4	2	2	15	4	2.05308	0	0
4	2	2	15	4	2.05308	0	0
4	2	2	15	8	2.05308	0	0
4	2	2	17	0	0	0	0
4	2	2	17	0	0	0	0
4	2	2	17	0	0	0	0
4	2	2	17	1	0	0	0
4	2	2	17	1	0	0	0
4	2	2	17	1	0	0	0
4	2	2	17	1	0	0	0
4	2	2	17	2	0	0	0
4	2	2	17	2	0	0	0
4	2	2	17	4	0	0	0
4	2	2	17	4	0	0	0
4	2	2	17	8	0	0	0
1	3	1	5	0	3.65758	0	0
1	3	1	5	0	3.65758	0	0
1	3	1	5	0	3.65758	0	1
1	3	1	5	0	3.65758	0	0
1	3	1	5	1	3.65758	0	0
1	3	1	5	1	3.65758	0	0
1	3	1	5	1	3.65758	0	1
1	3	1	5	1	3.65758	0	0
1	3	1	7	0	3.81043	NaN	0
1	3	1	7	0	3.81043	NaN	0
1	3	1	7	0	3.81043	NaN	0
1	3	1	7	0	3.81043	NaN	0
1	3	1	9	0	4.95021	7.43738	0
1	3	1	9	0	4.95021	7.43738	1
1	3	1	9	0	4.95021	7.43738	0
1	3	1	11	0	6.85615	7.59671	0
1	3	1	11	0	6.85615	7.59671	1
1	3	1	11	0	6.85615	7.59671	1
1	3	1	11	0	6.85615	7.59671	1
1	3	1	11	1	6.85615	7.59671	1
1	3	1	11	1	6.85615	7.59671	0
1	3	1	11	1	6.85615	7.59671	0
1	3	1	11	1	6.85615	7.59671	0
1	3	1	15	0	5.88673	7.7135	1
1	3	1	15	0	5.88673	7.7135	1
1	3	1	15	0	5.88673	7.7135	1
1	3	1	15	0	5.88673	7.7135	1
1	3	1	15	1	5.88673	7.7135	1
1	3	1	15	1	5.88673	7.7135	0
1	3	1	15	1	5.88673	7.7135	0
1	3	1	15	1	5.88673	7.7135	1
1	3	1	15	2	5.88673	7.7135	0
1	3	1	15	2	5.88673	7.7135	0
1	3	1	15	2	5.88673	7.7135	0
1	3	1	15	2	5.88673	7.7135	0
1	3	1	15	4	5.88673	7.7135	0
1	3	1	15	4	5.88673	7.7135	0
1	3	1	15	4	5.88673	7.7135	0
1	3	1	15	4	5.88673	7.7135	0
1	3	1	15	8	5.88673	7.7135	0
1	3	1	15	8	5.88673	7.7135	0
1	3	1	15	8	5.88673	7.7135	0
1	3	1	15	8	5.88673	7.7135	0
1	3	1	17	0	5.33275	8.04106	1
1	3	1	17	0	5.33275	8.04106	0
1	3	1	17	0	5.33275	8.04106	1
1	3	1	17	0	5.33275	8.04106	1
1	3	1	17	1	5.33275	8.04106	0
1	3	1	17	1	5.33275	8.04106	1
1	3	1	17	1	5.33275	8.04106	1
1	3	1	17	1	5.33275	8.04106	1
1	3	1	17	2	5.33275	8.04106	0
1	3	1	17	2	5.33275	8.04106	1
1	3	1	17	2	5.33275	8.04106	1
1	3	1	17	2	5.33275	8.04106	0
1	3	1	17	4	5.33275	8.04106	0
1	3	1	17	4	5.33275	8.04106	0
1	3	1	17	4	5.33275	8.04106	1
1	3	1	17	4	5.33275	8.04106	0
1	3	1	17	8	5.33275	8.04106	1
1	3	1	17	8	5.33275	8.04106	1
1	3	1	17	8	5.33275	8.04106	0
1	3	1	17	8	5.33275	8.04106	0
1	3	1	19	0	5.60469	8.03682	1
1	3	1	19	0	5.60469	8.03682	1
1	3	1	19	0	5.60469	8.03682	1
1	3	1	19	0	5.60469	8.03682	1
1	3	1	19	1	5.60469	8.03682	1
1	3	1	19	1	5.60469	8.03682	0
1	3	1	19	1	5.60469	8.03682	1
1	3	1	19	1	5.60469	8.03682	0
1	3	1	19	2	5.60469	8.03682	1
1	3	1	19	2	5.60469	8.03682	0
1	3	1	19	2	5.60469	8.03682	1
1	3	1	19	2	5.60469	8.03682	1
1	3	1	19	4	5.60469	8.03682	1
1	3	1	19	4	5.60469	8.03682	0
1	3	1	19	4	5.60469	8.03682	0
1	3	1	19	4	5.60469	8.03682	1
1	3	1	19	8	5.60469	8.03682	0
1	3	1	19	8	5.60469	8.03682	0
1	3	1	19	8	5.60469	8.03682	1
1	3	1	19	8	5.60469	8.03682	1
2	3	1	5	0	3.65758	0	0
2	3	1	5	0	3.65758	0	0
2	3	1	5	0	3.65758	0	0
2	3	1	5	0	3.65758	0	0
2	3	1	5	1	3.65758	0	0
2	3	1	5	1	3.65758	0	0
2	3	1	5	1	3.65758	0	0
2	3	1	7	0	3.81043	NaN	0
2	3	1	7	0	3.81043	NaN	0
2	3	1	7	0	3.81043	NaN	0
2	3	1	11	0	6.85615	7.59671	1
2	3	1	11	0	6.85615	7.59671	0
2	3	1	11	0	6.85615	7.59671	1
2	3	1	15	0	5.88673	7.7135	1
2	3	1	15	0	5.88673	7.7135	0
2	3	1	15	0	5.88673	7.7135	1
2	3	1	15	1	5.88673	7.7135	0
2	3	1	15	1	5.88673	7.7135	0
2	3	1	19	0	5.60469	8.03682	1
2	3	1	19	0	5.60469	8.03682	1
2	3	1	19	0	5.60469	8.03682	1
2	3	1	19	0	5.60469	8.03682	1
2	3	1	19	1	5.60469	8.03682	1
2	3	1	19	1	5.60469	8.03682	1
2	3	1	19	1	5.60469	8.03682	1
2	3	1	19	1	5.60469	8.03682	1
2	3	1	19	2	5.60469	8.03682	1
2	3	1	19	2	5.60469	8.03682	1
2	3	1	19	2	5.60469	8.03682	1
2	3	1	19	2	5.60469	8.03682	1
3	3	1	5	0	3.65758	0	0
3	3	1	5	0	3.65758	0	0
3	3	1	5	0	3.65758	0	0
3	3	1	5	0	3.65758	0	0
3	3	1	5	1	3.65758	0	0
3	3	1	5	1	3.65758	0	0
3	3	1	5	1	3.65758	0	0
3	3	1	5	1	3.65758	0	0
3	3	1	5	2	3.65758	0	0
3	3	1	5	2	3.65758	0	0
3	3	1	5	2	3.65758	0	0
3	3	1	5	2	3.65758	0	0
3	3	1	7	0	3.81043	NaN	0
3	3	1	7	0	3.81043	NaN	0
3	3	1	7	0	3.81043	NaN	0
3	3	1	7	0	3.81043	NaN	0
3	3	1	7	1	3.81043	NaN	0
3	3	1	7	1	3.81043	NaN	0
3	3	1	7	1	3.81043	NaN	0
3	3	1	7	1	3.81043	NaN	0
3	3	1	7	2	3.81043	NaN	0
3	3	1	7	2	3.81043	NaN	0
3	3	1	7	2	3.81043	NaN	0
3	3	1	7	2	3.81043	NaN	0
3	3	1	7	4	3.81043	NaN	0
3	3	1	7	4	3.81043	NaN	0
3	3	1	7	4	3.81043	NaN	0
3	3	1	7	4	3.81043	NaN	0
3	3	1	7	8	3.81043	NaN	0
3	3	1	7	8	3.81043	NaN	0
3	3	1	7	8	3.81043	NaN	0
3	3	1	7	8	3.81043	NaN	0
3	3	1	9	0	4.95021	7.43738	1
3	3	1	9	0	4.95021	7.43738	0
3	3	1	9	0	4.95021	7.43738	0
3	3	1	9	0	4.95021	7.43738	0
3	3	1	9	1	4.95021	7.43738	0
3	3	1	9	1	4.95021	7.43738	1
3	3	1	9	1	4.95021	7.43738	0
3	3	1	9	1	4.95021	7.43738	0
3	3	1	9	2	4.95021	7.43738	1
3	3	1	9	2	4.95021	7.43738	0
3	3	1	9	2	4.95021	7.43738	0
3	3	1	9	2	4.95021	7.43738	0
3	3	1	9	4	4.95021	7.43738	0
3	3	1	9	4	4.95021	7.43738	0
3	3	1	9	4	4.95021	7.43738	0
3	3	1	9	4	4.95021	7.43738	1
3	3	1	9	8	4.95021	7.43738	0
3	3	1	9	8	4.95021	7.43738	0
3	3	1	9	8	4.95021	7.43738	0
3	3	1	9	8	4.95021	7.43738	0
3	3	1	11	0	6.85615	7.59671	1
3	3	1	11	0	6.85615	7.59671	0
3	3	1	11	0	6.85615	7.59671	1
3	3	1	11	0	6.85615	7.59671	1
3	3	1	11	1	6.85615	7.59671	1
3	3	1	11	1	6.85615	7.59671	0
3	3	1	11	1	6.85615	7.59671	0
3	3	1	11	1	6.85615	7.59671	0
3	3	1	11	2	6.85615	7.59671	0
3	3	1	11	2	6.85615	7.59671	0
3	3	1	11	2	6.85615	7.59671	0
3	3	1	11	2	6.85615	7.59671	0
3	3	1	11	4	6.85615	7.59671	0
3	3	1	11	4	6.85615	7.59671	0
3	3	1	11	4	6.85615	7.59671	1
3	3	1	11	4	6.85615	7.59671	0
3	3	1	11	8	6.85615	7.59671	0
3	3	1	11	8	6.85615	7.59671	0
3	3	1	11	8	6.85615	7.59671	0
3	3	1	11	8	6.85615	7.59671	0
3	3	1	15	0	5.88673	7.7135	1
3	3	1	15	0	5.88673	7.7135	1
3	3	1	15	0	5.88673	7.7135	0
3	3	1	15	0	5.88673	7.7135	1
3	3	1	15	1	5.88673	7.7135	0
3	3	1	15	1	5.88673	7.7135	0
3	3	1	15	1	5.88673	7.7135	0
3	3	1	15	1	5.88673	7.7135	0
3	3	1	15	2	5.88673	7.7135	0
3	3	1	15	2	5.88673	7.7135	0
3	3	1	15	2	5.88673	7.7135	0
3	3	1	15	2	5.88673	7.7135	0
3	3	1	15	4	5.88673	7.7135	0
3	3	1	15	4	5.88673	7.7135	0
3	3	1	15	4	5.88673	7.7135	0
3	3	1	15	4	5.88673	7.7135	0
3	3	1	15	8	5.88673	7.7135	0
3	3	1	15	8	5.88673	7.7135	0
3	3	1	15	8	5.88673	7.7135	0
3	3	1	15	8	5.88673	7.7135	0
3	3	1	17	0	5.33275	8.04106	0
3	3	1	17	0	5.33275	8.04106	0
3	3	1	17	0	5.33275	8.04106	0
3	3	1	17	0	5.33275	8.04106	1
3	3	1	17	1	5.33275	8.04106	0
3	3	1	17	1	5.33275	8.04106	0
3	3	1	17	1	5.33275	8.04106	0
3	3	1	17	1	5.33275	8.04106	1
3	3	1	17	2	5.33275	8.04106	0
3	3	1	17	2	5.33275	8.04106	0
3	3	1	17	2	5.33275	8.04106	0
3	3	1	17	2	5.33275	8.04106	0
3	3	1	17	4	5.33275	8.04106	0
3	3	1	17	4	5.33275	8.04106	0
3	3	1	17	4	5.33275	8.04106	0
3	3	1	17	4	5.33275	8.04106	0
3	3	1	17	8	5.33275	8.04106	0
3	3	1	17	8	5.33275	8.04106	0
3	3	1	17	8	5.33275	8.04106	0
3	3	1	17	8	5.33275	8.04106	0
3	3	1	19	0	5.60469	8.03682	1
3	3	1	19	0	5.60469	8.03682	1
3	3	1	19	0	5.60469	8.03682	0
3	3	1	19	0	5.60469	8.03682	1
3	3	1	19	1	5.60469	8.03682	1
3	3	1	19	1	5.60469	8.03682	1
3	3	1	19	1	5.60469	8.03682	1
3	3	1	19	1	5.60469	8.03682	0
3	3	1	19	2	5.60469	8.03682	0
3	3	1	19	2	5.60469	8.03682	1
3	3	1	19	2	5.60469	8.03682	1
3	3	1	19	2	5.60469	8.03682	0
3	3	1	19	4	5.60469	8.03682	0
3	3	1	19	4	5.60469	8.03682	0
3	3	1	19	4	5.60469	8.03682	1
3	3	1	19	4	5.60469	8.03682	0
3	3	1	19	8	5.60469	8.03682	0
3	3	1	19	8	5.60469	8.03682	0
3	3	1	19	8	5.60469	8.03682	0
3	3	1	19	8	5.60469	8.03682	0
4	3	1	5	0	3.65758	0	0
4	3	1	5	0	3.65758	0	0
4	3	1	5	0	3.65758	0	0
4	3	1	5	0	3.65758	0	0
4	3	1	5	1	3.65758	0	0
4	3	1	5	1	3.65758	0	0
4	3	1	5	1	3.65758	0	0
4	3	1	5	1	3.65758	0	0
4	3	1	5	2	3.65758	0	0
4	3	1	5	2	3.65758	0	0
4	3	1	5	2	3.65758	0	0
4	3	1	5	2	3.65758	0	0
4	3	1	5	4	3.65758	0	0
4	3	1	5	4	3.65758	0	0
4	3	1	5	4	3.65758	0	0
4	3	1	5	4	3.65758	0	0
4	3	1	5	8	3.65758	0	0
4	3	1	5	8	3.65758	0	0
4	3	1	5	8	3.65758	0	0
4	3	1	5	8	3.65758	0	0
4	3	1	7	0	3.81043	NaN	0
4	3	1	7	0	3.81043	NaN	0
4	3	1	7	1	3.81043	NaN	0
4	3	1	7	1	3.81043	NaN	0
4	3	1	7	1	3.81043	NaN	0
4	3	1	7	1	3.81043	NaN	0
4	3	1	7	2	3.81043	NaN	0
4	3	1	7	2	3.81043	NaN	0
4	3	1	7	2	3.81043	NaN	0
4	3	1	7	2	3.81043	NaN	0
4	3	1	7	4	3.81043	NaN	0
4	3	1	7	4	3.81043	NaN	0
4	3	1	7	4	3.81043	NaN	0
4	3	1	7	4	3.81043	NaN	0
4	3	1	9	0	4.95021	7.43738	0
4	3	1	9	0	4.95021	7.43738	1
4	3	1	9	0	4.95021	7.43738	0
4	3	1	9	0	4.95021	7.43738	0
4	3	1	9	1	4.95021	7.43738	0
4	3	1	9	1	4.95021	7.43738	0
4	3	1	9	1	4.95021	7.43738	1
4	3	1	9	1	4.95021	7.43738	0
4	3	1	9	2	4.95021	7.43738	1
4	3	1	9	2	4.95021	7.43738	0
4	3	1	9	2	4.95021	7.43738	1
4	3	1	9	2	4.95021	7.43738	0
4	3	1	9	4	4.95021	7.43738	0
4	3	1	11	0	6.85615	7.59671	1
4	3	1	11	0	6.85615	7.59671	1
4	3	1	11	0	6.85615	7.59671	1
4	3	1	11	0	6.85615	7.59671	1
4	3	1	11	1	6.85615	7.59671	1
4	3	1	11	1	6.85615	7.59671	1
4	3	1	11	1	6.85615	7.59671	1
4	3	1	11	1	6.85615	7.59671	0
4	3	1	11	2	6.85615	7.59671	1
4	3	1	11	2	6.85615	7.59671	0
4	3	1	11	4	6.85615	7.59671	0
4	3	1	11	4	6.85615	7.59671	1
4	3	1	11	4	6.85615	7.59671	0
4	3	1	15	0	5.88673	7.7135	1
4	3	1	15	0	5.88673	7.7135	1
4	3	1	15	0	5.88673	7.7135	0
4	3	1	15	1	5.88673	7.7135	0
4	3	1	15	1	5.88673	7.7135	0
4	3	1	15	1	5.88673	7.7135	0
4	3	1	15	1	5.88673	7.7135	1
4	3	1	15	2	5.88673	7.7135	0
4	3	1	15	2	5.88673	7.7135	1
4	3	1	15	2	5.88673	7.7135	0
4	3	1	15	2	5.88673	7.7135	1
4	3	1	15	4	5.88673	7.7135	1
4	3	1	15	4	5.88673	7.7135	0
4	3	1	15	4	5.88673	7.7135	0
4	3	1	15	8	5.88673	7.7135	1
4	3	1	17	0	5.33275	8.04106	1
4	3	1	17	0	5.33275	8.04106	1
4	3	1	17	0	5.33275	8.04106	1
4	3	1	17	0	5.33275	8.04106	1
4	3	1	17	2	5.33275	8.04106	1
4	3	1	17	2	5.33275	8.04106	1
4	3	1	17	2	5.33275	8.04106	0
4	3	1	17	4	5.33275	8.04106	0
4	3	1	17	4	5.33275	8.04106	1
4	3	1	17	4	5.33275	8.04106	1
4	3	1	17	4	5.33275	8.04106	1
1	4	2	5	0	2.09517	0	0
1	4	2	5	0	2.09517	0	0
1	4	2	5	0	2.09517	0	0
1	4	2	5	0	2.09517	0	0
1	4	2	5	1	2.09517	0	0
1	4	2	5	1	2.09517	0	0
1	4	2	5	1	2.09517	0	0
1	4	2	5	1	2.09517	0	0
1	4	2	5	2	2.09517	0	0
1	4	2	5	2	2.09517	0	0
1	4	2	5	2	2.09517	0	0
1	4	2	5	2	2.09517	0	0
1	4	2	5	4	2.09517	0	0
1	4	2	5	4	2.09517	0	0
1	4	2	5	4	2.09517	0	0
1	4	2	7	0	0	NaN	0
1	4	2	7	0	0	NaN	0
1	4	2	7	0	0	NaN	0
1	4	2	7	0	0	NaN	0
1	4	2	7	1	0	NaN	0
1	4	2	7	1	0	NaN	0
1	4	2	7	1	0	NaN	0
1	4	2	7	1	0	NaN	0
1	4	2	9	0	2.08099	0	0
1	4	2	9	0	2.08099	0	0
1	4	2	9	0	2.08099	0	0
1	4	2	9	0	2.08099	0	0
1	4	2	9	1	2.08099	0	0
1	4	2	9	1	2.08099	0	0
1	4	2	9	2	2.08099	0	0
1	4	2	9	2	2.08099	0	0
1	4	2	9	2	2.08099	0	0
1	4	2	9	2	2.08099	0	0
1	4	2	11	0	0	0.390054	0
1	4	2	11	0	0	0.390054	0
1	4	2	11	0	0	0.390054	0
1	4	2	11	1	0	0.390054	0
1	4	2	11	1	0	0.390054	0
1	4	2	11	1	0	0.390054	0
1	4	2	11	1	0	0.390054	0
1	4	2	11	2	0	0.390054	0
1	4	2	11	2	0	0.390054	0
1	4	2	11	2	0	0.390054	0
1	4	2	11	2	0	0.390054	0
1	4	2	11	4	0	0.390054	0
1	4	2	11	4	0	0.390054	0
1	4	2	11	4	0	0.390054	0
1	4	2	15	0	2.07918	1.22039	0
1	4	2	15	0	2.07918	1.22039	0
1	4	2	15	0	2.07918	1.22039	0
1	4	2	15	0	2.07918	1.22039	0
1	4	2	15	1	2.07918	1.22039	0
1	4	2	15	1	2.07918	1.22039	0
1	4	2	15	1	2.07918	1.22039	0
1	4	2	15	1	2.07918	1.22039	0
1	4	2	15	2	2.07918	1.22039	0
1	4	2	15	2	2.07918	1.22039	0
1	4	2	15	2	2.07918	1.22039	0
1	4	2	15	2	2.07918	1.22039	0
1	4	2	15	4	2.07918	1.22039	0
1	4	2	15	4	2.07918	1.22039	0
1	4	2	15	4	2.07918	1.22039	0
1	4	2	15	8	2.07918	1.22039	0
1	4	2	15	8	2.07918	1.22039	0
1	4	2	15	8	2.07918	1.22039	0
1	4	2	15	8	2.07918	1.22039	0
1	4	2	17	0	1.38021	0	0
1	4	2	17	0	1.38021	0	0
1	4	2	17	0	1.38021	0	0
1	4	2	17	0	1.38021	0	0
1	4	2	17	1	1.38021	0	0
1	4	2	17	1	1.38021	0	0
1	4	2	17	1	1.38021	0	0
1	4	2	17	1	1.38021	0	0
1	4	2	17	2	1.38021	0	0
1	4	2	17	2	1.38021	0	0
1	4	2	17	2	1.38021	0	0
1	4	2	17	2	1.38021	0	0
1	4	2	17	4	1.38021	0	0
1	4	2	17	4	1.38021	0	0
1	4	2	17	4	1.38021	0	0
1	4	2	17	4	1.38021	0	0
1	4	2	17	8	1.38021	0	0
1	4	2	17	8	1.38021	0	0
1	4	2	17	8	1.38021	0	0
1	4	2	17	8	1.38021	0	0
1	4	2	19	0	2.33041	1.05674	0
1	4	2	19	0	2.33041	1.05674	0
1	4	2	19	0	2.33041	1.05674	0
1	4	2	19	0	2.33041	1.05674	0
1	4	2	19	1	2.33041	1.05674	0
1	4	2	19	1	2.33041	1.05674	0
1	4	2	19	1	2.33041	1.05674	0
1	4	2	19	1	2.33041	1.05674	1
1	4	2	19	1	2.33041	1.05674	0
1	4	2	19	2	2.33041	1.05674	0
1	4	2	19	2	2.33041	1.05674	0
1	4	2	19	2	2.33041	1.05674	0
1	4	2	19	2	2.33041	1.05674	0
1	4	2	19	4	2.33041	1.05674	0
1	4	2	19	4	2.33041	1.05674	0
1	4	2	19	4	2.33041	1.05674	0
1	4	2	19	4	2.33041	1.05674	0
1	4	2	19	8	2.33041	1.05674	0
1	4	2	19	8	2.33041	1.05674	0
1	4	2	19	8	2.33041	1.05674	0
1	4	2	19	8	2.33041	1.05674	0
2	4	2	5	0	2.09517	0	0
2	4	2	5	0	2.09517	0	0
2	4	2	5	0	2.09517	0	0
2	4	2	5	0	2.09517	0	0
2	4	2	5	1	2.09517	0	0
2	4	2	5	1	2.09517	0	0
2	4	2	5	1	2.09517	0	0
2	4	2	5	1	2.09517	0	0
2	4	2	5	2	2.09517	0	0
2	4	2	5	2	2.09517	0	0
2	4	2	5	2	2.09517	0	0
2	4	2	7	0	0	NaN	0
2	4	2	7	0	0	NaN	0
2	4	2	7	0	0	NaN	0
2	4	2	7	0	0	NaN	0
2	4	2	9	0	2.08099	0	0
2	4	2	9	0	2.08099	0	0
2	4	2	19	0	2.33041	1.05674	0
2	4	2	19	0	2.33041	1.05674	0
2	4	2	19	0	2.33041	1.05674	0
2	4	2	19	0	2.33041	1.05674	0
2	4	2	19	1	2.33041	1.05674	0
2	4	2	19	1	2.33041	1.05674	0
2	4	2	19	1	2.33041	1.05674	0
2	4	2	19	1	2.33041	1.05674	0
2	4	2	19	2	2.33041	1.05674	0
2	4	2	19	2	2.33041	1.05674	0
2	4	2	19	2	2.33041	1.05674	0
2	4	2	19	2	2.33041	1.05674	0
3	4	2	5	0	2.09517	0	0
3	4	2	5	0	2.09517	0	0
3	4	2	5	0	2.09517	0	0
3	4	2	5	0	2.09517	0	0
3	4	2	5	1	2.09517	0	0
3	4	2	5	1	2.09517	0	0
3	4	2	5	1	2.09517	0	0
3	4	2	5	1	2.09517	0	0
3	4	2	5	2	2.09517	0	0
3	4	2	5	2	2.09517	0	0
3	4	2	5	2	2.09517	0	0
3	4	2	5	2	2.09517	0	0
3	4	2	5	4	2.09517	0	0
3	4	2	5	4	2.09517	0	0
3	4	2	7	0	0	NaN	0
3	4	2	7	0	0	NaN	0
3	4	2	7	0	0	NaN	0
3	4	2	7	0	0	NaN	0
3	4	2	7	1	0	NaN	0
3	4	2	7	1	0	NaN	0
3	4	2	7	1	0	NaN	0
3	4	2	7	1	0	NaN	0
3	4	2	7	2	0	NaN	0
3	4	2	7	2	0	NaN	0
3	4	2	7	4	0	NaN	0
3	4	2	7	4	0	NaN	0
3	4	2	7	4	0	NaN	0
3	4	2	7	4	0	NaN	0
3	4	2	9	0	2.08099	0	0
3	4	2	9	0	2.08099	0	0
3	4	2	9	0	2.08099	0	0
3	4	2	9	0	2.08099	0	0
3	4	2	9	1	2.08099	0	0
3	4	2	9	1	2.08099	0	0
3	4	2	9	1	2.08099	0	1
3	4	2	9	1	2.08099	0	0
3	4	2	9	2	2.08099	0	0
3	4	2	9	2	2.08099	0	0
3	4	2	9	2	2.08099	0	0
3	4	2	9	2	2.08099	0	0
3	4	2	9	4	2.08099	0	0
3	4	2	9	4	2.08099	0	0
3	4	2	9	4	2.08099	0	0
3	4	2	9	4	2.08099	0	0
3	4	2	11	0	0	0.390054	0
3	4	2	11	0	0	0.390054	0
3	4	2	11	0	0	0.390054	0
3	4	2	11	0	0	0.390054	0
3	4	2	11	1	0	0.390054	0
3	4	2	11	1	0	0.390054	0
3	4	2	11	1	0	0.390054	0
3	4	2	11	1	0	0.390054	0
3	4	2	11	2	0	0.390054	0
3	4	2	11	2	0	0.390054	0
3	4	2	11	2	0	0.390054	0
3	4	2	11	2	0	0.390054	0
3	4	2	11	4	0	0.390054	0
3	4	2	11	4	0	0.390054	0
3	4	2	11	4	0	0.390054	0
3	4	2	11	4	0	0.390054	0
3	4	2	11	8	0	0.390054	0
3	4	2	11	8	0	0.390054	0
3	4	2	11	8	0	0.390054	0
3	4	2	11	8	0	0.390054	0
3	4	2	15	0	2.07918	1.22039	0
3	4	2	15	0	2.07918	1.22039	0
3	4	2	15	0	2.07918	1.22039	0
3	4	2	15	0	2.07918	1.22039	0
3	4	2	15	1	2.07918	1.22039	0
3	4	2	15	1	2.07918	1.22039	0
3	4	2	15	1	2.07918	1.22039	0
3	4	2	15	1	2.07918	1.22039	0
3	4	2	15	2	2.07918	1.22039	0
3	4	2	15	2	2.07918	1.22039	0
3	4	2	15	2	2.07918	1.22039	0
3	4	2	15	2	2.07918	1.22039	0
3	4	2	15	4	2.07918	1.22039	0
3	4	2	15	4	2.07918	1.22039	0
3	4	2	15	4	2.07918	1.22039	0
3	4	2	15	4	2.07918	1.22039	0
3	4	2	15	8	2.07918	1.22039	0
3	4	2	15	8	2.07918	1.22039	0
3	4	2	15	8	2.07918	1.22039	0
3	4	2	15	8	2.07918	1.22039	0
3	4	2	17	0	1.38021	0	0
3	4	2	17	0	1.38021	0	0
3	4	2	17	0	1.38021	0	0
3	4	2	17	0	1.38021	0	0
3	4	2	17	1	1.38021	0	0
3	4	2	17	1	1.38021	0	0
3	4	2	17	1	1.38021	0	0
3	4	2	17	1	1.38021	0	0
3	4	2	17	2	1.38021	0	0
3	4	2	17	2	1.38021	0	0
3	4	2	17	2	1.38021	0	0
3	4	2	17	2	1.38021	0	0
3	4	2	17	4	1.38021	0	0
3	4	2	17	4	1.38021	0	0
3	4	2	17	4	1.38021	0	0
3	4	2	17	4	1.38021	0	0
3	4	2	17	8	1.38021	0	0
3	4	2	17	8	1.38021	0	0
3	4	2	17	8	1.38021	0	0
3	4	2	17	8	1.38021	0	0
3	4	2	19	0	2.33041	1.05674	0
3	4	2	19	0	2.33041	1.05674	0
3	4	2	19	0	2.33041	1.05674	0
3	4	2	19	0	2.33041	1.05674	0
3	4	2	19	1	2.33041	1.05674	0
3	4	2	19	1	2.33041	1.05674	0
3	4	2	19	1	2.33041	1.05674	0
3	4	2	19	1	2.33041	1.05674	0
3	4	2	19	2	2.33041	1.05674	0
3	4	2	19	2	2.33041	1.05674	0
3	4	2	19	2	2.33041	1.05674	0
3	4	2	19	2	2.33041	1.05674	0
3	4	2	19	4	2.33041	1.05674	0
3	4	2	19	4	2.33041	1.05674	0
3	4	2	19	4	2.33041	1.05674	0
3	4	2	19	4	2.33041	1.05674	0
3	4	2	19	8	2.33041	1.05674	0
3	4	2	19	8	2.33041	1.05674	0
3	4	2	19	8	2.33041	1.05674	0
3	4	2	19	8	2.33041	1.05674	0
4	4	2	5	0	2.09517	0	0
4	4	2	5	0	2.09517	0	0
4	4	2	5	0	2.09517	0	0
4	4	2	5	0	2.09517	0	0
4	4	2	5	1	2.09517	0	0
4	4	2	5	1	2.09517	0	0
4	4	2	5	1	2.09517	0	0
4	4	2	5	1	2.09517	0	0
4	4	2	5	2	2.09517	0	0
4	4	2	5	2	2.09517	0	0
4	4	2	5	2	2.09517	0	0
4	4	2	5	2	2.09517	0	0
4	4	2	5	4	2.09517	0	0
4	4	2	5	4	2.09517	0	0
4	4	2	5	4	2.09517	0	0
4	4	2	5	4	2.09517	0	0
4	4	2	5	8	2.09517	0	0
4	4	2	5	8	2.09517	0	0
4	4	2	5	8	2.09517	0	0
4	4	2	7	0	0	NaN	0
4	4	2	7	0	0	NaN	0
4	4	2	7	0	0	NaN	0
4	4	2	7	0	0	NaN	0
4	4	2	7	1	0	NaN	0
4	4	2	7	1	0	NaN	0
4	4	2	7	1	0	NaN	0
4	4	2	7	1	0	NaN	0
4	4	2	7	2	0	NaN	0
4	4	2	7	2	0	NaN	0
4	4	2	7	2	0	NaN	0
4	4	2	7	2	0	NaN	0
4	4	2	7	4	0	NaN	0
4	4	2	9	0	2.08099	0	0
4	4	2	9	0	2.08099	0	0
4	4	2	9	0	2.08099	0	0
4	4	2	9	0	2.08099	0	0
4	4	2	9	1	2.08099	0	0
4	4	2	9	1	2.08099	0	0
4	4	2	9	1	2.08099	0	0
4	4	2	9	1	2.08099	0	0
4	4	2	9	2	2.08099	0	0
4	4	2	9	2	2.08099	0	0
4	4	2	9	2	2.08099	0	0
4	4	2	9	4	2.08099	0	0
4	4	2	9	4	2.08099	0	0
4	4	2	9	4	2.08099	0	0
4	4	2	9	4	2.08099	0	0
4	4	2	9	8	2.08099	0	0
4	4	2	11	0	0	0.390054	0
4	4	2	11	0	0	0.390054	0
4	4	2	11	0	0	0.390054	0
4	4	2	11	0	0	0.390054	0
4	4	2	11	1	0	0.390054	0
4	4	2	11	1	0	0.390054	0
4	4	2	11	1	0	0.390054	0
4	4	2	11	1	0	0.390054	0
4	4	2	11	2	0	0.390054	0
4	4	2	11	2	0	0.390054	0
4	4	2	11	2	0	0.390054	0
4	4	2	11	2	0	0.390054	0
4	4	2	11	4	0	0.390054	0
4	4	2	11	8	0	0.390054	0
4	4	2	15	4	2.07918	1.22039	0
4	4	2	15	4	2.07918	1.22039	0
4	4	2	15	4	2.07918	1.22039	0
4	4	2	15	4	2.07918	1.22039	0
4	4	2	15	4	2.07918	1.22039	0
4	4	2	15	4	2.07918	1.22039	0
4	4	2	15	4	2.07918	1.22039	0
4	4	2	15	4	2.07918	1.22039	0
4	4	2	15	8	2.07918	1.22039	0
4	4	2	15	8	2.07918	1.22039	0
4	4	2	17	0	1.38021	0	0
4	4	2	17	0	1.38021	0	0
4	4	2	17	0	1.38021	0	0
4	4	2	17	1	1.38021	0	0
4	4	2	17	1	1.38021	0	0
4	4	2	17	1	1.38021	0	0
4	4	2	17	1	1.38021	0	0
4	4	2	17	2	1.38021	0	0
4	4	2	17	2	1.38021	0	0
4	4	2	17	2	1.38021	0	0
4	4	2	17	8	1.38021	0	0
1	5	1	5	0	3.30728	0	0
1	5	1	5	0	3.30728	0	0
1	5	1	5	0	3.30728	0	0
1	5	1	5	0	3.30728	0	0
1	5	1	5	1	3.30728	0	0
1	5	1	5	1	3.30728	0	0
1	5	1	5	1	3.30728	0	0
1	5	1	7	0	4.25274	NaN	0
1	5	1	7	0	4.25274	NaN	0
1	5	1	7	0	4.25274	NaN	0
1	5	1	7	0	4.25274	NaN	1
1	5	1	9	0	5.09946	5.89947	0
1	5	1	9	0	5.09946	5.89947	0
1	5	1	9	0	5.09946	5.89947	1
1	5	1	9	0	5.09946	5.89947	0
1	5	1	9	1	5.09946	5.89947	0
1	5	1	9	1	5.09946	5.89947	0
1	5	1	9	1	5.09946	5.89947	1
1	5	1	9	1	5.09946	5.89947	0
1	5	1	9	2	5.09946	5.89947	0
1	5	1	9	2	5.09946	5.89947	0
1	5	1	9	2	5.09946	5.89947	0
1	5	1	9	2	5.09946	5.89947	0
1	5	1	11	0	5.29104	5.92939	1
1	5	1	11	1	5.29104	5.92939	0
1	5	1	11	1	5.29104	5.92939	0
1	5	1	11	1	5.29104	5.92939	0
1	5	1	11	1	5.29104	5.92939	0
1	5	1	11	2	5.29104	5.92939	0
1	5	1	11	2	5.29104	5.92939	1
1	5	1	11	2	5.29104	5.92939	0
1	5	1	11	2	5.29104	5.92939	0
1	5	1	15	0	4.7596	6.84166	1
1	5	1	15	0	4.7596	6.84166	1
1	5	1	15	0	4.7596	6.84166	1
1	5	1	15	0	4.7596	6.84166	1
1	5	1	15	1	4.7596	6.84166	0
1	5	1	15	1	4.7596	6.84166	1
1	5	1	15	1	4.7596	6.84166	0
1	5	1	15	1	4.7596	6.84166	0
1	5	1	15	2	4.7596	6.84166	0
1	5	1	15	2	4.7596	6.84166	0
1	5	1	15	2	4.7596	6.84166	0
1	5	1	15	2	4.7596	6.84166	0
1	5	1	15	4	4.7596	6.84166	0
1	5	1	15	4	4.7596	6.84166	0
1	5	1	15	4	4.7596	6.84166	0
1	5	1	15	4	4.7596	6.84166	0
1	5	1	15	8	4.7596	6.84166	0
1	5	1	15	8	4.7596	6.84166	0
1	5	1	17	0	3.87878	NaN	1
1	5	1	17	0	3.87878	NaN	1
1	5	1	17	0	3.87878	NaN	0
1	5	1	17	0	3.87878	NaN	1
1	5	1	17	1	3.87878	NaN	0
1	5	1	17	1	3.87878	NaN	0
1	5	1	17	1	3.87878	NaN	0
1	5	1	17	1	3.87878	NaN	0
1	5	1	17	2	3.87878	NaN	0
1	5	1	17	2	3.87878	NaN	1
1	5	1	17	2	3.87878	NaN	0
1	5	1	17	2	3.87878	NaN	0
1	5	1	17	4	3.87878	NaN	0
1	5	1	17	4	3.87878	NaN	0
1	5	1	17	4	3.87878	NaN	0
1	5	1	17	4	3.87878	NaN	0
1	5	1	17	8	3.87878	NaN	0
1	5	1	17	8	3.87878	NaN	0
1	5	1	17	8	3.87878	NaN	0
1	5	1	17	8	3.87878	NaN	0
1	5	1	19	0	3.90293	6.50367	1
1	5	1	19	0	3.90293	6.50367	1
1	5	1	19	0	3.90293	6.50367	0
1	5	1	19	0	3.90293	6.50367	1
1	5	1	19	1	3.90293	6.50367	0
1	5	1	19	1	3.90293	6.50367	0
1	5	1	19	1	3.90293	6.50367	0
1	5	1	19	1	3.90293	6.50367	1
1	5	1	19	2	3.90293	6.50367	0
1	5	1	19	2	3.90293	6.50367	0
1	5	1	19	2	3.90293	6.50367	0
1	5	1	19	2	3.90293	6.50367	0
1	5	1	19	4	3.90293	6.50367	0
1	5	1	19	4	3.90293	6.50367	0
1	5	1	19	4	3.90293	6.50367	0
1	5	1	19	4	3.90293	6.50367	0
1	5	1	19	8	3.90293	6.50367	0
1	5	1	19	8	3.90293	6.50367	0
1	5	1	19	8	3.90293	6.50367	0
1	5	1	19	8	3.90293	6.50367	0
2	5	1	5	0	3.30728	0	0
2	5	1	5	0	3.30728	0	0
2	5	1	5	0	3.30728	0	0
2	5	1	5	0	3.30728	0	0
2	5	1	5	1	3.30728	0	0
2	5	1	5	1	3.30728	0	0
2	5	1	5	1	3.30728	0	0
2	5	1	7	0	4.25274	NaN	0
2	5	1	7	0	4.25274	NaN	0
2	5	1	19	0	3.90293	6.50367	1
2	5	1	19	0	3.90293	6.50367	0
2	5	1	19	0	3.90293	6.50367	1
2	5	1	19	0	3.90293	6.50367	0
2	5	1	19	1	3.90293	6.50367	0
2	5	1	19	1	3.90293	6.50367	1
2	5	1	19	1	3.90293	6.50367	1
2	5	1	19	1	3.90293	6.50367	1
2	5	1	19	2	3.90293	6.50367	0
2	5	1	19	2	3.90293	6.50367	0
3	5	1	5	0	3.30728	0	0
3	5	1	5	0	3.30728	0	0
3	5	1	5	0	3.30728	0	0
3	5	1	5	0	3.30728	0	0
3	5	1	5	1	3.30728	0	0
3	5	1	5	1	3.30728	0	0
3	5	1	5	1	3.30728	0	0
3	5	1	5	1	3.30728	0	0
3	5	1	5	2	3.30728	0	0
3	5	1	5	2	3.30728	0	0
3	5	1	5	2	3.30728	0	0
3	5	1	5	2	3.30728	0	0
3	5	1	5	4	3.30728	0	0
3	5	1	5	4	3.30728	0	0
3	5	1	5	4	3.30728	0	0
3	5	1	5	4	3.30728	0	0
3	5	1	5	8	3.30728	0	0
3	5	1	5	8	3.30728	0	0
3	5	1	5	8	3.30728	0	0
3	5	1	7	0	4.25274	NaN	0
3	5	1	7	0	4.25274	NaN	0
3	5	1	7	0	4.25274	NaN	0
3	5	1	7	0	4.25274	NaN	1
3	5	1	7	1	4.25274	NaN	0
3	5	1	7	1	4.25274	NaN	0
3	5	1	7	1	4.25274	NaN	0
3	5	1	7	1	4.25274	NaN	0
3	5	1	7	2	4.25274	NaN	0
3	5	1	7	2	4.25274	NaN	0
3	5	1	7	2	4.25274	NaN	0
3	5	1	7	2	4.25274	NaN	0
3	5	1	7	4	4.25274	NaN	0
3	5	1	7	4	4.25274	NaN	0
3	5	1	7	4	4.25274	NaN	0
3	5	1	7	4	4.25274	NaN	0
3	5	1	7	8	4.25274	NaN	0
3	5	1	9	0	5.09946	5.89947	0
3	5	1	9	0	5.09946	5.89947	1
3	5	1	9	0	5.09946	5.89947	0
3	5	1	9	0	5.09946	5.89947	1
3	5	1	9	1	5.09946	5.89947	0
3	5	1	9	1	5.09946	5.89947	0
3	5	1	9	1	5.09946	5.89947	0
3	5	1	9	1	5.09946	5.89947	0
3	5	1	9	2	5.09946	5.89947	0
3	5	1	9	2	5.09946	5.89947	0
3	5	1	9	2	5.09946	5.89947	0
3	5	1	9	2	5.09946	5.89947	0
3	5	1	9	4	5.09946	5.89947	0
3	5	1	9	4	5.09946	5.89947	0
3	5	1	9	4	5.09946	5.89947	0
3	5	1	9	4	5.09946	5.89947	0
3	5	1	9	8	5.09946	5.89947	0
3	5	1	9	8	5.09946	5.89947	0
3	5	1	9	8	5.09946	5.89947	0
3	5	1	9	8	5.09946	5.89947	0
3	5	1	11	0	5.29104	5.92939	1
3	5	1	11	0	5.29104	5.92939	1
3	5	1	11	0	5.29104	5.92939	1
3	5	1	11	0	5.29104	5.92939	1
3	5	1	11	1	5.29104	5.92939	1
3	5	1	11	1	5.29104	5.92939	1
3	5	1	11	1	5.29104	5.92939	0
3	5	1	11	1	5.29104	5.92939	1
3	5	1	15	0	4.7596	6.84166	0
3	5	1	15	0	4.7596	6.84166	0
3	5	1	15	0	4.7596	6.84166	0
3	5	1	15	0	4.7596	6.84166	0
3	5	1	15	1	4.7596	6.84166	1
3	5	1	15	1	4.7596	6.84166	0
3	5	1	15	1	4.7596	6.84166	0
3	5	1	15	1	4.7596	6.84166	1
3	5	1	15	2	4.7596	6.84166	0
3	5	1	15	2	4.7596	6.84166	0
3	5	1	15	2	4.7596	6.84166	0
3	5	1	15	2	4.7596	6.84166	0
3	5	1	15	4	4.7596	6.84166	0
3	5	1	15	4	4.7596	6.84166	0
3	5	1	15	4	4.7596	6.84166	0
3	5	1	15	4	4.7596	6.84166	0
3	5	1	15	8	4.7596	6.84166	0
3	5	1	15	8	4.7596	6.84166	0
3	5	1	15	8	4.7596	6.84166	0
3	5	1	15	8	4.7596	6.84166	0
3	5	1	17	0	3.87878	NaN	0
3	5	1	17	0	3.87878	NaN	0
3	5	1	17	0	3.87878	NaN	0
3	5	1	17	0	3.87878	NaN	0
3	5	1	17	1	3.87878	NaN	0
3	5	1	17	1	3.87878	NaN	0
3	5	1	17	1	3.87878	NaN	0
3	5	1	17	1	3.87878	NaN	0
3	5	1	17	2	3.87878	NaN	0
3	5	1	17	2	3.87878	NaN	0
3	5	1	17	2	3.87878	NaN	0
3	5	1	17	2	3.87878	NaN	0
3	5	1	17	4	3.87878	NaN	0
3	5	1	17	4	3.87878	NaN	0
3	5	1	17	4	3.87878	NaN	0
3	5	1	17	4	3.87878	NaN	0
3	5	1	17	8	3.87878	NaN	0
3	5	1	17	8	3.87878	NaN	0
3	5	1	17	8	3.87878	NaN	0
3	5	1	17	8	3.87878	NaN	0
3	5	1	19	0	3.90293	6.50367	0
3	5	1	19	0	3.90293	6.50367	0
3	5	1	19	0	3.90293	6.50367	0
3	5	1	19	0	3.90293	6.50367	0
3	5	1	19	1	3.90293	6.50367	0
3	5	1	19	1	3.90293	6.50367	0
3	5	1	19	1	3.90293	6.50367	0
3	5	1	19	1	3.90293	6.50367	0
3	5	1	19	2	3.90293	6.50367	0
3	5	1	19	2	3.90293	6.50367	0
3	5	1	19	2	3.90293	6.50367	0
3	5	1	19	2	3.90293	6.50367	0
3	5	1	19	4	3.90293	6.50367	0
3	5	1	19	4	3.90293	6.50367	0
3	5	1	19	4	3.90293	6.50367	0
3	5	1	19	4	3.90293	6.50367	1
3	5	1	19	8	3.90293	6.50367	0
3	5	1	19	8	3.90293	6.50367	0
3	5	1	19	8	3.90293	6.50367	0
3	5	1	19	8	3.90293	6.50367	0
4	5	1	5	0	3.30728	0	1
4	5	1	5	0	3.30728	0	0
4	5	1	5	0	3.30728	0	0
4	5	1	5	1	3.30728	0	0
4	5	1	5	1	3.30728	0	0
4	5	1	5	1	3.30728	0	0
4	5	1	5	1	3.30728	0	0
4	5	1	5	2	3.30728	0	0
4	5	1	5	2	3.30728	0	0
4	5	1	5	2	3.30728	0	0
4	5	1	5	2	3.30728	0	0
4	5	1	5	4	3.30728	0	0
4	5	1	5	4	3.30728	0	0
4	5	1	5	4	3.30728	0	0
4	5	1	5	4	3.30728	0	0
4	5	1	5	8	3.30728	0	0
4	5	1	7	0	4.25274	NaN	0
4	5	1	7	1	4.25274	NaN	0
4	5	1	7	1	4.25274	NaN	0
4	5	1	7	1	4.25274	NaN	0
4	5	1	7	1	4.25274	NaN	0
4	5	1	7	2	4.25274	NaN	0
4	5	1	7	2	4.25274	NaN	0
4	5	1	7	2	4.25274	NaN	0
4	5	1	7	2	4.25274	NaN	0
4	5	1	7	4	4.25274	NaN	0
4	5	1	9	0	5.09946	5.89947	0
4	5	1	9	0	5.09946	5.89947	0
4	5	1	9	0	5.09946	5.89947	1
4	5	1	9	1	5.09946	5.89947	0
4	5	1	9	1	5.09946	5.89947	0
4	5	1	9	1	5.09946	5.89947	1
4	5	1	9	1	5.09946	5.89947	0
4	5	1	9	2	5.09946	5.89947	0
4	5	1	9	2	5.09946	5.89947	0
4	5	1	9	2	5.09946	5.89947	0
4	5	1	9	2	5.09946	5.89947	0
4	5	1	9	4	5.09946	5.89947	0
4	5	1	9	4	5.09946	5.89947	0
4	5	1	9	8	5.09946	5.89947	0
4	5	1	11	0	5.29104	5.92939	1
4	5	1	11	0	5.29104	5.92939	0
4	5	1	11	0	5.29104	5.92939	1
4	5	1	11	0	5.29104	5.92939	1
4	5	1	11	2	5.29104	5.92939	1
4	5	1	15	4	4.7596	6.84166	0
4	5	1	15	4	4.7596	6.84166	0
4	5	1	15	4	4.7596	6.84166	0
4	5	1	15	4	4.7596	6.84166	0
4	5	1	15	4	4.7596	6.84166	0
4	5	1	15	4	4.7596	6.84166	0
4	5	1	15	4	4.7596	6.84166	0
4	5	1	15	4	4.7596	6.84166	1
4	5	1	15	8	4.7596	6.84166	0
4	5	1	15	8	4.7596	6.84166	0
4	5	1	15	8	4.7596	6.84166	0
4	5	1	17	0	3.87878	NaN	0
4	5	1	17	0	3.87878	NaN	0
4	5	1	17	0	3.87878	NaN	1
4	5	1	17	1	3.87878	NaN	1
4	5	1	17	1	3.87878	NaN	1
4	5	1	17	2	3.87878	NaN	1
1	7	2	5	0	0	NaN	0
1	7	2	5	0	0	NaN	0
1	7	2	5	0	0	NaN	0
1	7	2	5	0	0	NaN	0
1	7	2	5	0	0	NaN	0
1	7	2	5	0	0	NaN	0
1	7	2	5	0	0	NaN	0
1	7	2	5	0	0	NaN	0
1	7	2	5	1	0	NaN	0
1	7	2	5	1	0	NaN	0
1	7	2	5	1	0	NaN	0
1	7	2	5	1	0	NaN	0
1	7	2	5	1	0	NaN	0
1	7	2	5	1	0	NaN	0
1	7	2	5	1	0	NaN	0
1	7	2	5	1	0	NaN	0
1	7	2	5	2	0	NaN	0
1	7	2	5	2	0	NaN	0
1	7	2	5	2	0	NaN	0
1	7	2	5	2	0	NaN	0
1	7	2	5	2	0	NaN	0
1	7	2	5	2	0	NaN	0
1	7	2	5	2	0	NaN	0
1	7	2	5	2	0	NaN	0
1	7	2	5	4	0	NaN	0
1	7	2	5	4	0	NaN	0
1	7	2	5	4	0	NaN	0
1	7	2	5	4	0	NaN	0
1	7	2	5	4	0	NaN	0
1	7	2	5	4	0	NaN	0
1	7	2	5	4	0	NaN	0
1	7	2	5	4	0	NaN	0
1	7	2	5	8	0	NaN	0
1	7	2	5	8	0	NaN	0
1	7	2	5	8	0	NaN	0
1	7	2	5	8	0	NaN	0
1	7	2	5	8	0	NaN	0
1	7	2	5	8	0	NaN	0
1	7	2	7	0	0	0	0
1	7	2	7	0	0	0	0
1	7	2	7	0	0	0	0
1	7	2	7	0	0	0	0
1	7	2	7	0	0	0	0
1	7	2	7	0	0	0	0
1	7	2	7	0	0	0	0
1	7	2	7	0	0	0	0
1	7	2	7	1	0	0	0
1	7	2	7	1	0	0	0
1	7	2	7	1	0	0	0
1	7	2	7	1	0	0	0
1	7	2	7	1	0	0	0
1	7	2	7	1	0	0	0
1	7	2	7	1	0	0	0
1	7	2	7	1	0	0	0
1	7	2	7	2	0	0	0
1	7	2	7	2	0	0	0
1	7	2	7	2	0	0	0
1	7	2	7	2	0	0	0
1	7	2	7	2	0	0	0
1	7	2	7	2	0	0	0
1	7	2	7	2	0	0	0
1	7	2	7	4	0	0	0
1	7	2	7	4	0	0	0
1	7	2	7	4	0	0	0
1	7	2	7	4	0	0	0
1	7	2	7	4	0	0	0
1	7	2	7	4	0	0	0
1	7	2	7	4	0	0	0
1	7	2	7	8	0	0	0
1	7	2	7	8	0	0	0
1	7	2	7	8	0	0	0
1	7	2	7	8	0	0	0
1	7	2	9	0	0	0	0
1	7	2	9	0	0	0	0
1	7	2	9	0	0	0	0
1	7	2	9	0	0	0	0
1	7	2	9	0	0	0	0
1	7	2	9	0	0	0	0
1	7	2	9	0	0	0	0
1	7	2	9	0	0	0	0
1	7	2	9	0	0	0	0
1	7	2	9	0	0	0	0
1	7	2	9	0	0	0	0
1	7	2	9	1	0	0	0
1	7	2	9	1	0	0	0
1	7	2	9	1	0	0	0
1	7	2	9	1	0	0	0
1	7	2	9	1	0	0	0
1	7	2	11	0	0	0	0
1	7	2	11	0	0	0	0
1	7	2	11	0	0	0	0
1	7	2	11	0	0	0	0
1	7	2	11	0	0	0	0
1	7	2	11	0	0	0	0
1	7	2	11	0	0	0	0
1	7	2	11	0	0	0	0
1	7	2	11	0	0	0	0
1	7	2	11	0	0	0	0
1	7	2	11	0	0	0	0
1	7	2	11	0	0	0	0
1	7	2	11	0	0	0	0
1	7	2	11	0	0	0	0
1	7	2	11	0	0	0	0
1	7	2	11	0	0	0	0
1	7	2	15	0	0	0	0
1	7	2	15	0	0	0	0
1	7	2	15	0	0	0	0
1	7	2	15	0	0	0	0
1	7	2	15	0	0	0	0
1	7	2	15	0	0	0	0
1	7	2	15	0	0	0	0
1	7	2	15	0	0	0	0
1	7	2	15	1	0	0	0
1	7	2	15	1	0	0	0
1	7	2	15	1	0	0	0
1	7	2	15	1	0	0	0
1	7	2	15	1	0	0	0
1	7	2	15	1	0	0	0
1	7	2	15	1	0	0	0
1	7	2	15	1	0	0	0
1	7	2	15	2	0	0	0
1	7	2	15	2	0	0	0
1	7	2	15	2	0	0	0
1	7	2	15	2	0	0	0
1	7	2	15	2	0	0	0
1	7	2	15	2	0	0	0
1	7	2	15	2	0	0	0
1	7	2	15	2	0	0	0
1	7	2	15	4	0	0	0
1	7	2	15	4	0	0	0
1	7	2	15	4	0	0	0
1	7	2	15	4	0	0	0
1	7	2	15	4	0	0	0
1	7	2	15	4	0	0	0
1	7	2	15	4	0	0	0
1	7	2	15	4	0	0	0
1	7	2	15	8	0	0	0
1	7	2	15	8	0	0	0
1	7	2	15	8	0	0	0
1	7	2	15	8	0	0	0
1	7	2	15	8	0	0	0
1	7	2	15	8	0	0	0
1	7	2	15	8	0	0	0
1	7	2	15	8	0	0	0
1	7	2	17	0	0	0	0
1	7	2	17	0	0	0	0
1	7	2	17	0	0	0	0
1	7	2	17	0	0	0	0
1	7	2	17	1	0	0	0
1	7	2	17	1	0	0	0
1	7	2	17	1	0	0	0
1	7	2	17	1	0	0	0
1	7	2	17	2	0	0	0
1	7	2	17	2	0	0	0
1	7	2	17	2	0	0	0
1	7	2	17	2	0	0	0
1	7	2	17	4	0	0	0
1	7	2	17	4	0	0	0
1	7	2	17	4	0	0	0
1	7	2	17	4	0	0	0
1	7	2	17	8	0	0	0
1	7	2	17	8	0	0	0
1	7	2	17	8	0	0	0
1	7	2	19	0	0	0	0
1	7	2	19	0	0	0	0
1	7	2	19	0	0	0	0
1	7	2	19	0	0	0	0
1	7	2	19	1	0	0	0
1	7	2	19	1	0	0	0
1	7	2	19	1	0	0	0
1	7	2	19	1	0	0	0
1	7	2	19	2	0	0	0
1	7	2	19	2	0	0	0
1	7	2	19	2	0	0	0
1	7	2	19	2	0	0	0
1	7	2	19	4	0	0	0
1	7	2	19	4	0	0	0
1	7	2	19	4	0	0	0
1	7	2	19	4	0	0	0
1	7	2	19	8	0	0	0
1	7	2	19	8	0	0	0
1	7	2	19	8	0	0	0
1	7	2	19	8	0	0	0
2	7	2	11	0	0	0	0
2	7	2	11	0	0	0	0
2	7	2	11	0	0	0	0
2	7	2	11	0	0	0	0
2	7	2	11	0	0	0	0
2	7	2	11	0	0	0	0
2	7	2	11	0	0	0	0
2	7	2	11	0	0	0	0
2	7	2	11	0	0	0	0
2	7	2	11	0	0	0	0
2	7	2	11	0	0	0	0
2	7	2	11	0	0	0	0
2	7	2	11	0	0	0	0
2	7	2	11	0	0	0	0
2	7	2	11	0	0	0	0
2	7	2	11	0	0	0	0
2	7	2	11	0	0	0	0
2	7	2	17	0	0	0	0
2	7	2	17	0	0	0	0
2	7	2	17	0	0	0	0
2	7	2	17	1	0	0	0
2	7	2	17	1	0	0	0
2	7	2	17	1	0	0	0
2	7	2	17	1	0	0	0
2	7	2	17	2	0	0	0
2	7	2	17	2	0	0	0
2	7	2	17	2	0	0	0
2	7	2	17	2	0	0	0
2	7	2	17	4	0	0	0
2	7	2	17	4	0	0	0
2	7	2	17	4	0	0	0
2	7	2	17	4	0	0	0
2	7	2	17	8	0	0	0
2	7	2	17	8	0	0	0
2	7	2	17	8	0	0	0
2	7	2	17	8	0	0	0
2	7	2	19	0	0	0	0
2	7	2	19	0	0	0	0
2	7	2	19	0	0	0	0
2	7	2	19	0	0	0	0
2	7	2	19	1	0	0	0
2	7	2	19	1	0	0	0
2	7	2	19	1	0	0	0
2	7	2	19	1	0	0	0
2	7	2	19	2	0	0	0
2	7	2	19	2	0	0	0
2	7	2	19	2	0	0	0
2	7	2	19	2	0	0	0
2	7	2	19	4	0	0	0
2	7	2	19	4	0	0	0
2	7	2	19	4	0	0	0
2	7	2	19	4	0	0	0
2	7	2	19	8	0	0	0
2	7	2	19	8	0	0	0
2	7	2	19	8	0	0	0
2	7	2	19	8	0	0	0
3	7	2	5	0	0	NaN	0
3	7	2	5	0	0	NaN	0
3	7	2	5	0	0	NaN	0
3	7	2	5	0	0	NaN	0
3	7	2	5	1	0	NaN	0
3	7	2	5	1	0	NaN	0
3	7	2	5	1	0	NaN	0
3	7	2	5	1	0	NaN	0
3	7	2	5	2	0	NaN	0
3	7	2	7	0	0	0	0
3	7	2	7	0	0	0	0
3	7	2	7	0	0	0	0
3	7	2	7	0	0	0	0
3	7	2	7	1	0	0	0
3	7	2	7	1	0	0	0
3	7	2	7	1	0	0	0
3	7	2	7	1	0	0	0
3	7	2	7	2	0	0	0
3	7	2	7	2	0	0	0
3	7	2	7	2	0	0	0
3	7	2	7	2	0	0	0
3	7	2	7	4	0	0	0
3	7	2	7	4	0	0	0
3	7	2	7	4	0	0	0
3	7	2	7	4	0	0	0
3	7	2	7	8	0	0	0
3	7	2	7	8	0	0	0
3	7	2	7	8	0	0	0
3	7	2	7	8	0	0	0
3	7	2	9	0	0	0	0
3	7	2	9	0	0	0	0
3	7	2	9	0	0	0	0
3	7	2	9	0	0	0	0
3	7	2	9	1	0	0	0
3	7	2	9	1	0	0	0
3	7	2	9	1	0	0	0
3	7	2	9	1	0	0	0
3	7	2	9	2	0	0	0
3	7	2	9	2	0	0	0
3	7	2	9	2	0	0	0
3	7	2	9	2	0	0	0
3	7	2	9	4	0	0	0
3	7	2	9	4	0	0	0
3	7	2	9	4	0	0	0
3	7	2	9	4	0	0	0
3	7	2	9	8	0	0	0
3	7	2	9	8	0	0	0
3	7	2	9	8	0	0	0
3	7	2	9	8	0	0	0
3	7	2	11	0	0	0	0
3	7	2	11	0	0	0	0
3	7	2	11	0	0	0	0
3	7	2	11	0	0	0	0
3	7	2	11	0	0	0	0
3	7	2	11	0	0	0	0
3	7	2	11	0	0	0	0
3	7	2	11	0	0	0	0
3	7	2	11	0	0	0	0
3	7	2	11	0	0	0	0
3	7	2	11	0	0	0	0
3	7	2	11	0	0	0	0
3	7	2	11	0	0	0	0
3	7	2	11	0	0	0	0
3	7	2	11	0	0	0	0
3	7	2	11	0	0	0	0
3	7	2	15	0	0	0	0
3	7	2	15	0	0	0	0
3	7	2	15	0	0	0	0
3	7	2	15	0	0	0	0
3	7	2	15	1	0	0	0
3	7	2	15	1	0	0	0
3	7	2	15	1	0	0	0
3	7	2	15	1	0	0	0
3	7	2	15	2	0	0	0
3	7	2	15	2	0	0	0
3	7	2	15	2	0	0	0
3	7	2	15	2	0	0	0
3	7	2	15	4	0	0	0
3	7	2	15	4	0	0	0
3	7	2	15	4	0	0	0
3	7	2	15	4	0	0	0
3	7	2	15	8	0	0	0
3	7	2	15	8	0	0	0
3	7	2	15	8	0	0	0
3	7	2	15	8	0	0	0
3	7	2	17	0	0	0	0
3	7	2	17	0	0	0	0
3	7	2	17	0	0	0	0
3	7	2	17	0	0	0	0
3	7	2	17	1	0	0	0
3	7	2	17	1	0	0	0
3	7	2	17	1	0	0	0
3	7	2	17	1	0	0	0
3	7	2	17	2	0	0	0
3	7	2	17	2	0	0	0
3	7	2	17	2	0	0	0
3	7	2	17	2	0	0	0
3	7	2	17	4	0	0	0
3	7	2	17	4	0	0	0
3	7	2	17	4	0	0	0
3	7	2	17	4	0	0	0
3	7	2	17	8	0	0	0
3	7	2	17	8	0	0	0
3	7	2	17	8	0	0	0
3	7	2	17	8	0	0	0
4	7	2	5	0	0	NaN	0
4	7	2	5	0	0	NaN	0
4	7	2	5	0	0	NaN	0
4	7	2	5	0	0	NaN	0
4	7	2	5	1	0	NaN	0
4	7	2	5	1	0	NaN	0
4	7	2	5	1	0	NaN	0
4	7	2	5	1	0	NaN	0
4	7	2	5	2	0	NaN	0
4	7	2	5	2	0	NaN	0
4	7	2	5	2	0	NaN	0
4	7	2	5	2	0	NaN	0
4	7	2	5	4	0	NaN	0
4	7	2	5	4	0	NaN	0
4	7	2	5	4	0	NaN	0
4	7	2	5	4	0	NaN	0
4	7	2	5	8	0	NaN	0
4	7	2	5	8	0	NaN	0
4	7	2	5	8	0	NaN	0
4	7	2	5	8	0	NaN	0
4	7	2	7	0	0	0	0
4	7	2	7	0	0	0	0
4	7	2	7	0	0	0	0
4	7	2	7	0	0	0	0
4	7	2	7	1	0	0	0
4	7	2	7	1	0	0	0
4	7	2	7	1	0	0	0
4	7	2	7	1	0	0	0
4	7	2	7	2	0	0	0
4	7	2	7	2	0	0	0
4	7	2	7	2	0	0	0
4	7	2	7	2	0	0	0
4	7	2	7	4	0	0	0
4	7	2	7	4	0	0	0
4	7	2	7	4	0	0	0
4	7	2	7	4	0	0	0
4	7	2	7	8	0	0	0
4	7	2	7	8	0	0	0
4	7	2	7	8	0	0	0
4	7	2	7	8	0	0	0
4	7	2	9	0	0	0	0
4	7	2	9	0	0	0	0
4	7	2	9	0	0	0	0
4	7	2	9	0	0	0	0
4	7	2	9	1	0	0	0
4	7	2	9	1	0	0	0
4	7	2	9	1	0	0	0
4	7	2	9	2	0	0	0
4	7	2	9	2	0	0	0
4	7	2	9	2	0	0	0
4	7	2	9	2	0	0	0
4	7	2	9	2	0	0	0
4	7	2	9	4	0	0	0
4	7	2	9	4	0	0	0
4	7	2	9	4	0	0	0
4	7	2	9	4	0	0	0
4	7	2	9	8	0	0	0
4	7	2	9	8	0	0	0
4	7	2	9	8	0	0	0
4	7	2	9	8	0	0	0
4	7	2	11	0	0	0	0
4	7	2	11	0	0	0	0
4	7	2	11	0	0	0	0
4	7	2	11	0	0	0	0
4	7	2	11	0	0	0	0
4	7	2	11	0	0	0	0
4	7	2	11	0	0	0	0
4	7	2	11	0	0	0	0
4	7	2	11	0	0	0	0
4	7	2	11	0	0	0	0
4	7	2	11	0	0	0	0
4	7	2	11	0	0	0	0
4	7	2	11	0	0	0	0
4	7	2	11	0	0	0	0
4	7	2	11	0	0	0	0
4	7	2	11	0	0	0	0
4	7	2	15	0	0	0	0
4	7	2	15	0	0	0	0
4	7	2	15	0	0	0	0
4	7	2	15	0	0	0	0
4	7	2	15	1	0	0	0
4	7	2	15	1	0	0	0
4	7	2	15	1	0	0	0
4	7	2	15	1	0	0	0
4	7	2	15	2	0	0	0
4	7	2	15	2	0	0	0
4	7	2	15	2	0	0	0
4	7	2	15	2	0	0	0
4	7	2	15	4	0	0	0
4	7	2	15	4	0	0	0
4	7	2	15	4	0	0	0
4	7	2	15	4	0	0	0
4	7	2	15	8	0	0	0
4	7	2	15	8	0	0	0
4	7	2	15	8	0	0	0
4	7	2	15	8	0	0	0
4	7	2	17	0	0	0	0
4	7	2	17	0	0	0	0
4	7	2	17	0	0	0	0
4	7	2	17	0	0	0	0
4	7	2	17	1	0	0	0
4	7	2	17	1	0	0	0
4	7	2	17	1	0	0	0
4	7	2	17	1	0	0	0
4	7	2	17	2	0	0	0
4	7	2	17	2	0	0	0
4	7	2	17	2	0	0	0
4	7	2	17	2	0	0	0
4	7	2	17	4	0	0	0
4	7	2	17	4	0	0	0
4	7	2	17	4	0	0	0
4	7	2	17	4	0	0	0
4	7	2	17	8	0	0	0
4	7	2	17	8	0	0	0
4	7	2	17	8	0	0	0
4	7	2	17	8	0	0	0
4	7	2	19	0	0	0	0
4	7	2	19	0	0	0	0
4	7	2	19	0	0	0	0
4	7	2	19	0	0	0	0
4	7	2	19	1	0	0	0
4	7	2	19	1	0	0	0
4	7	2	19	1	0	0	0
4	7	2	19	1	0	0	0
4	7	2	19	2	0	0	0
4	7	2	19	2	0	0	0
4	7	2	19	2	0	0	0
4	7	2	19	2	0	0	0
4	7	2	19	4	0	0	0
4	7	2	19	4	0	0	0
4	7	2	19	4	0	0	0
4	7	2	19	4	0	0	0
4	7	2	19	8	0	0	0
4	7	2	19	8	0	0	0
4	7	2	19	8	0	0	0
4	7	2	19	8	0	0	0
1	8	2	5	0	0	NaN	0
1	8	2	5	0	0	NaN	0
1	8	2	5	0	0	NaN	0
1	8	2	5	0	0	NaN	0
1	8	2	5	0	0	NaN	0
1	8	2	5	0	0	NaN	0
1	8	2	5	0	0	NaN	0
1	8	2	5	0	0	NaN	0
1	8	2	5	1	0	NaN	0
1	8	2	5	1	0	NaN	0
1	8	2	5	1	0	NaN	0
1	8	2	5	1	0	NaN	0
1	8	2	5	1	0	NaN	0
1	8	2	5	1	0	NaN	0
1	8	2	5	1	0	NaN	0
1	8	2	5	1	0	NaN	0
1	8	2	5	2	0	NaN	0
1	8	2	5	2	0	NaN	0
1	8	2	5	2	0	NaN	0
1	8	2	5	2	0	NaN	0
1	8	2	5	2	0	NaN	0
1	8	2	5	2	0	NaN	0
1	8	2	5	2	0	NaN	0
1	8	2	5	2	0	NaN	0
1	8	2	5	4	0	NaN	0
1	8	2	5	4	0	NaN	0
1	8	2	5	4	0	NaN	0
1	8	2	5	4	0	NaN	0
1	8	2	5	4	0	NaN	0
1	8	2	5	4	0	NaN	0
1	8	2	5	8	0	NaN	0
1	8	2	5	8	0	NaN	0
1	8	2	7	0	0	0	0
1	8	2	7	0	0	0	0
1	8	2	7	0	0	0	0
1	8	2	7	0	0	0	0
1	8	2	7	0	0	0	0
1	8	2	7	0	0	0	0
1	8	2	7	0	0	0	0
1	8	2	7	0	0	0	0
1	8	2	7	1	0	0	0
1	8	2	7	1	0	0	0
1	8	2	7	1	0	0	0
1	8	2	7	1	0	0	0
1	8	2	7	1	0	0	0
1	8	2	7	1	0	0	0
1	8	2	7	1	0	0	0
1	8	2	7	2	0	0	0
1	8	2	7	2	0	0	0
1	8	2	7	2	0	0	0
1	8	2	7	4	0	0	0
1	8	2	7	4	0	0	0
1	8	2	7	4	0	0	0
1	8	2	7	8	0	0	0
1	8	2	7	8	0	0	0
1	8	2	9	0	1.6721	0	0
1	8	2	9	0	1.6721	0	0
1	8	2	9	0	1.6721	0	0
1	8	2	9	0	1.6721	0	0
1	8	2	9	0	1.6721	0	0
1	8	2	9	0	1.6721	0	0
1	8	2	9	0	1.6721	0	0
1	8	2	9	0	1.6721	0	0
1	8	2	9	1	1.6721	0	0
1	8	2	9	1	1.6721	0	0
1	8	2	9	1	1.6721	0	0
1	8	2	9	1	1.6721	0	0
1	8	2	9	2	1.6721	0	0
1	8	2	9	2	1.6721	0	0
1	8	2	9	2	1.6721	0	0
1	8	2	9	2	1.6721	0	0
1	8	2	9	4	1.6721	0	0
1	8	2	9	4	1.6721	0	0
1	8	2	9	4	1.6721	0	0
1	8	2	9	8	1.6721	0	0
1	8	2	9	8	1.6721	0	0
1	8	2	17	8	0	0	0
1	8	2	17	8	0	0	0
1	8	2	17	8	0	0	0
1	8	2	17	8	0	0	0
1	8	2	19	0	0	0	0
1	8	2	19	0	0	0	0
1	8	2	19	0	0	0	0
1	8	2	19	0	0	0	0
1	8	2	19	1	0	0	0
1	8	2	19	1	0	0	0
1	8	2	19	1	0	0	0
1	8	2	19	1	0	0	0
1	8	2	19	2	0	0	0
1	8	2	19	2	0	0	0
1	8	2	19	2	0	0	0
1	8	2	19	2	0	0	0
1	8	2	19	4	0	0	0
1	8	2	19	4	0	0	0
1	8	2	19	4	0	0	0
1	8	2	19	4	0	0	0
1	8	2	11	0	1.99123	0	0
1	8	2	11	0	1.99123	0	0
1	8	2	11	0	1.99123	0	0
1	8	2	11	0	1.99123	0	0
1	8	2	11	0	1.99123	0	0
1	8	2	11	0	1.99123	0	0
1	8	2	11	0	1.99123	0	0
1	8	2	11	0	1.99123	0	0
1	8	2	11	0	1.99123	0	0
1	8	2	11	0	1.99123	0	0
1	8	2	11	0	1.99123	0	0
1	8	2	11	0	1.99123	0	0
1	8	2	11	0	1.99123	0	0
1	8	2	11	0	1.99123	0	0
1	8	2	11	0	1.99123	0	0
1	8	2	11	0	1.99123	0	0
1	8	2	15	0	2.1383	0	0
1	8	2	15	0	2.1383	0	0
1	8	2	15	0	2.1383	0	0
1	8	2	15	0	2.1383	0	0
1	8	2	15	1	2.1383	0	0
1	8	2	15	1	2.1383	0	0
1	8	2	15	1	2.1383	0	0
1	8	2	15	1	2.1383	0	0
1	8	2	15	2	2.1383	0	0
1	8	2	15	2	2.1383	0	0
1	8	2	15	2	2.1383	0	0
1	8	2	15	4	2.1383	0	0
1	8	2	15	4	2.1383	0	0
1	8	2	15	4	2.1383	0	0
1	8	2	15	4	2.1383	0	0
1	8	2	15	8	2.1383	0	0
1	8	2	15	8	2.1383	0	0
1	8	2	15	8	2.1383	0	0
1	8	2	15	8	2.1383	0	0
1	8	2	17	0	0	0	0
1	8	2	17	0	0	0	0
1	8	2	17	0	0	0	0
1	8	2	17	0	0	0	0
1	8	2	17	1	0	0	0
1	8	2	17	1	0	0	0
1	8	2	17	1	0	0	0
1	8	2	17	1	0	0	0
1	8	2	17	2	0	0	0
1	8	2	17	2	0	0	0
1	8	2	17	2	0	0	0
1	8	2	17	2	0	0	0
1	8	2	17	4	0	0	0
1	8	2	17	4	0	0	0
1	8	2	17	4	0	0	0
1	8	2	17	4	0	0	0
1	8	2	9	1	1.6721	0	0
1	8	2	9	1	1.6721	0	0
1	8	2	9	1	1.6721	0	0
1	8	2	9	1	1.6721	0	0
1	8	2	9	2	1.6721	0	0
1	8	2	9	2	1.6721	0	0
1	8	2	9	2	1.6721	0	0
1	8	2	9	4	1.6721	0	0
1	8	2	9	8	1.6721	0	0
1	8	2	9	8	1.6721	0	0
1	8	2	15	0	2.1383	0	0
1	8	2	15	0	2.1383	0	0
1	8	2	15	0	2.1383	0	0
1	8	2	15	0	2.1383	0	0
1	8	2	15	1	2.1383	0	0
1	8	2	15	1	2.1383	0	0
1	8	2	15	1	2.1383	0	0
1	8	2	15	2	2.1383	0	0
1	8	2	15	2	2.1383	0	0
1	8	2	15	2	2.1383	0	0
1	8	2	15	4	2.1383	0	0
1	8	2	15	4	2.1383	0	0
1	8	2	15	4	2.1383	0	0
1	8	2	15	4	2.1383	0	0
1	8	2	15	8	2.1383	0	0
1	8	2	15	8	2.1383	0	0
2	8	2	11	0	1.99123	0	0
2	8	2	11	0	1.99123	0	0
2	8	2	11	0	1.99123	0	0
2	8	2	11	0	1.99123	0	0
2	8	2	11	0	1.99123	0	0
2	8	2	11	0	1.99123	0	0
2	8	2	11	0	1.99123	0	0
2	8	2	11	0	1.99123	0	0
2	8	2	11	0	1.99123	0	0
2	8	2	11	0	1.99123	0	0
2	8	2	11	0	1.99123	0	0
2	8	2	11	0	1.99123	0	0
2	8	2	17	0	0	0	0
2	8	2	17	0	0	0	0
2	8	2	17	0	0	0	0
2	8	2	17	0	0	0	0
2	8	2	17	1	0	0	0
2	8	2	17	1	0	0	0
2	8	2	17	1	0	0	0
2	8	2	17	1	0	0	0
2	8	2	17	2	0	0	0
2	8	2	17	2	0	0	0
2	8	2	17	2	0	0	0
2	8	2	17	2	0	0	0
2	8	2	17	4	0	0	0
2	8	2	17	4	0	0	0
2	8	2	17	4	0	0	0
2	8	2	17	4	0	0	0
2	8	2	17	8	0	0	0
2	8	2	17	8	0	0	0
2	8	2	17	8	0	0	0
2	8	2	17	8	0	0	0
2	8	2	19	0	0	0	0
2	8	2	19	0	0	0	0
2	8	2	19	0	0	0	0
2	8	2	19	0	0	0	0
2	8	2	19	1	0	0	0
2	8	2	19	2	0	0	0
2	8	2	19	2	0	0	0
2	8	2	19	2	0	0	0
2	8	2	19	2	0	0	0
2	8	2	19	4	0	0	0
2	8	2	19	4	0	0	0
2	8	2	19	4	0	0	0
2	8	2	19	4	0	0	0
2	8	2	19	8	0	0	0
2	8	2	19	8	0	0	0
2	8	2	19	8	0	0	0
2	8	2	19	8	0	0	0
2	8	2	19	8	0	0	0
2	8	2	19	8	0	0	0
2	8	2	19	8	0	0	0
2	8	2	19	8	0	0	0
3	8	2	5	0	0	NaN	0
3	8	2	5	0	0	NaN	0
3	8	2	5	0	0	NaN	0
3	8	2	5	0	0	NaN	0
3	8	2	5	1	0	NaN	0
3	8	2	5	1	0	NaN	0
3	8	2	5	1	0	NaN	0
3	8	2	5	1	0	NaN	0
3	8	2	5	2	0	NaN	0
3	8	2	5	2	0	NaN	0
3	8	2	5	2	0	NaN	0
3	8	2	5	2	0	NaN	0
3	8	2	5	4	0	NaN	0
3	8	2	5	4	0	NaN	0
3	8	2	5	4	0	NaN	0
3	8	2	5	4	0	NaN	0
3	8	2	5	8	0	NaN	0
3	8	2	5	8	0	NaN	0
3	8	2	5	8	0	NaN	0
3	8	2	5	8	0	NaN	0
3	8	2	7	0	0	0	0
3	8	2	7	0	0	0	0
3	8	2	7	0	0	0	0
3	8	2	7	0	0	0	0
3	8	2	7	1	0	0	0
3	8	2	7	1	0	0	0
[truncated: 1,179 more rows]

## Sheet: LSDV DNA in calves
calfID	dpi	blood	skin	status
2	3	0	NaN	2
2	5	0	0	2
2	7	0	NaN	2
2	9	0	0	2
2	11	0	0	2
2	15	2.05308	0	2
2	17	0	0	2
2	19	0	NaN	2
3	3	0	NaN	1
3	5	3.65758	0	1
3	7	3.81043	NaN	1
3	9	4.95021	7.43738	1
3	11	6.85615	7.59671	1
3	15	5.88673	7.7135	1
3	17	5.33275	8.04106	1
3	19	5.60469	8.03682	1
4	3	0	NaN	2
4	5	2.09517	0	2
4	7	0	NaN	2
4	9	2.08099	0	2
4	11	0	0.390054	2
4	15	2.07918	1.22039	2
4	17	1.38021	0	2
4	19	2.33041	1.05674	2
5	3	0	NaN	1
5	5	3.30728	0	1
5	7	4.25274	NaN	1
5	9	5.09946	5.89947	1
5	11	5.29104	5.92939	1
5	15	4.7596	6.84166	1
5	17	3.87878	NaN	1
5	19	3.90293	6.50367	1
7	3	0	NaN	2
7	5	0	NaN	2
7	7	0	0	2
7	9	0	0	2
7	11	0	0	2
7	15	0	0	2
7	17	0	0	2
7	19	0	0	2
8	3	0	NaN	2
8	5	0	NaN	2
8	7	0	0	2
8	9	1.6721	0	2
8	11	1.99123	0	2
8	15	2.1383	0	2
8	17	0	0	2
8	19	0	0	2
9	3	0	NaN	1
9	5	2.45561	NaN	1
9	7	3.38552	4.84772	1
9	9	4.13499	4.92401	1
9	11	5.29694	4.89826	1
9	15	4.63116	NaN	1
9	17	4.05607	6.02018	1
9	19	3.13497	6.76418	1
10	3	0	NaN	2
10	5	0	NaN	2
10	7	2.35507	0	2
10	9	1.96142	0	2
10	11	0	0	2
10	15	0	0	2
10	17	1.20412	0	2
10	19	0	0	2

## Sheet: LSDV DNA in PBMC
calfID	dpi	pbmc	Replicate	status
2	-1	Neg	1	2
2	-1	Neg	2	2
2	3	Neg	1	2
2	3	Neg	2	2
2	5	Neg	1	2
2	5	Neg	2	2
2	7	1.00992	1	2
2	7	1.03366	2	2
2	9	Neg	1	2
2	9	Neg	2	2
2	11	Neg	1	2
2	11	Neg	2	2
2	15	Neg	1	2
2	15	Neg	2	2
2	17	Neg	1	2
2	17	Neg	2	2
2	19	Neg	1	2
2	19	Neg	2	2
2	21	Neg	1	2
2	21	Neg	2	2
3	-1	Neg	1	1
3	-1	Neg	2	1
3	3	Neg	1	1
3	3	Neg	2	1
3	5	2.24284	1	1
3	5	2.20661	2	1
3	7	1.45755	1	1
3	7	0.887036	2	1
3	9	2.73359	1	1
3	9	2.58262	2	1
3	11	4.45266	1	1
3	11	4.29212	2	1
3	15	3.22979	1	1
3	15	2.95404	2	1
3	17	2.20254	1	1
3	17	2.12722	2	1
3	19	Neg	1	1
3	19	Neg	2	1
4	-1	Neg	1	2
4	-1	Neg	2	2
4	3	Neg	1	2
4	3	Neg	2	2
4	5	Neg	1	2
4	5	Neg	2	2
4	7	Neg	1	2
4	7	0.101003	2	2
4	9	Neg	1	2
4	9	Neg	2	2
4	11	Neg	1	2
4	11	Neg	2	2
4	15	Neg	1	2
4	15	Neg	2	2
4	17	2.37069	1	2
4	17	2.52298	2	2
4	19	Neg	1	2
4	19	Neg	2	2
4	21	Neg	1	2
4	21	Neg	2	2
5	-1	Neg	1	1
5	-1	Neg	2	1
5	3	Neg	1	1
5	3	Neg	2	1
5	5	0.917602	1	1
5	5	1.34963	2	1
5	7	1.70254	1	1
5	7	2.41811	2	1
5	9	2.20532	1	1
5	9	2.52972	2	1
5	11	2.62383	1	1
5	11	2.64325	2	1
5	15	2.43784	1	1
5	15	2.41639	2	1
5	17	1.48645	1	1
5	17	2.18748	2	1
5	19	0.496579	1	1
5	19	0.690795	2	1
7	-1	Neg	1	2
7	-1	Neg	2	2
7	3	Neg	1	2
7	3	Neg	2	2
7	5	Neg	1	2
7	5	Neg	2	2
7	7	Neg	1	2
7	7	0.224573	2	2
7	9	Neg	1	2
7	9	0.0889832	2	2
7	11	Neg	1	2
7	11	Neg	2	2
7	15	Neg	1	2
7	15	Neg	2	2
7	17	Neg	1	2
7	17	Neg	2	2
7	19	Neg	1	2
7	19	-0.950384	2	2
7	21	Neg	1	2
7	21	Neg	2	2
8	-1	Neg	1	2
8	-1	Neg	2	2
8	3	Neg	1	2
8	3	Neg	2	2
8	5	Neg	1	2
8	5	-1.37636	2	2
8	7	-1.05226	1	2
8	7	-0.27715	2	2
8	9	Neg	1	2
8	9	Neg	2	2
8	11	Neg	1	2
8	11	-1.2589	2	2
8	15	Neg	1	2
8	15	Neg	2	2
8	17	Neg	1	2
8	17	Neg	2	2
8	19	-1.40561	1	2
8	19	-0.466246	2	2
8	21	Neg	1	2
8	21	Neg	2	2
9	-1	Neg	1	1
9	-1	Neg	2	1
9	3	-1.55816	1	1
9	3	Neg	2	1
9	5	0.391822	1	1
9	5	-1.23385	2	1
9	7	-0.679249	1	1
9	7	1.12761	2	1
9	9	1.12971	1	1
9	9	0.603766	2	1
9	11	1.55821	1	1
9	11	1.39402	2	1
9	15	-0.275077	1	1
9	15	-0.114714	2	1
9	17	-0.892669	1	1
9	17	-1.31473	2	1
9	19	Neg	1	1
9	19	Neg	2	1
9	21	Neg	1	1
9	21	Neg	2	1
10	-1	Neg	1	2
10	-1	Neg	2	2
10	3	Neg	1	2
10	3	Neg	2	2
10	5	-1.3142	1	2
10	5	Neg	2	2
10	7	Neg	1	2
10	7	Neg	2	2
10	9	Neg	1	2
10	9	Neg	2	2
10	11	Neg	1	2
10	11	-0.556472	2	2
10	15	-1.86284	1	2
10	15	-1.23779	2	2
10	17	Neg	1	2
10	17	Neg	2	2
10	19	Neg	1	2
10	19	Neg	2	2
10	21	Neg	1	2
10	21	Neg	2	2

## Sheet: Infectious LSDV in calves
calfID	dpi	blood	skin
3	5	-1.69897	Neg
3	7	-2	NaN
3	9	-1.22185	3.66464
3	11	0.778151	4.29885
3	15	-0.29243	3.91169
3	17	-1.30103	4.11727
3	19	Neg	3.13033
5	5	Neg	Neg
5	7	-2	NaN
5	9	-1.52288	2.27875
5	11	-1.1549	0.754348
5	15	Neg	3.15534
5	17	Neg	NaN
5	19	Neg	1.94988
9	5	Neg	NaN
9	7	-1.69897	1.12385
9	9	-1.30103	Neg
9	11	Neg	0.447158
9	15	Neg	NaN
9	17	Neg	0.158362
9	19	Neg	1.80754

## Sheet: Rectal temperatures
calfID	dpi	temp	status
1	-6	38.9	3
1	-5	38.8	3
1	-4	39	3
1	-3	39.5	3
1	-2	38.5	3
1	-1	38.3	3
1	0	38.9	3
1	1	38.4	3
1	2	38.8	3
1	3	38.7	3
1	4	39.4	3
1	5	38.4	3
1	6	39.1	3
1	7	38.7	3
1	8	38.8	3
1	9	38.4	3
1	10	38.7	3
1	11	38.4	3
1	12	38.7	3
1	13	38.6	3
1	14	38.9	3
1	15	38.4	3
1	16	39.4	3
1	17	39.7	3
1	18	38.7	3
1	19	40.4	3
1	20	39	3
1	21	38.4	3
2	-6	38.7	2
2	-5	38.4	2
2	-4	38.9	2
2	-3	39	2
2	-2	38.5	2
2	-1	38.8	2
2	0	38.6	2
2	1	37.7	2
2	2	38.8	2
2	3	39	2
2	4	39.1	2
2	5	38.8	2
2	6	38.7	2
2	7	38.3	2
2	8	40.4	2
2	9	39.1	2
2	10	39	2
2	11	38.6	2
2	12	38.5	2
2	13	38.2	2
2	14	38.3	2
2	15	38.5	2
2	16	38.7	2
2	17	38.8	2
2	18	38.5	2
2	19	38.6	2
2	20	38.7	2
2	21	38.5	2
2	22	38.2	2
3	-6	39.1	1
3	-5	38.9	1
3	-4	38.7	1
3	-3	38.8	1
3	-2	38.3	1
3	-1	37.9	1
3	0	38.9	1
3	1	38.4	1
3	2	38.8	1
3	3	39.1	1
3	4	39.4	1
3	5	39.1	1
3	6	39.5	1
3	7	39	1
3	8	39.7	1
3	9	39.5	1
3	10	39.7	1
3	11	39.5	1
3	12	39.3	1
3	13	39.4	1
3	14	40	1
3	15	39.4	1
3	16	40.6	1
3	17	40.5	1
3	18	39.6	1
3	19	39.5	1
3	20	NaN	1
3	21	NaN	1
4	-7	38.5	2
4	-6	38.9	2
4	-5	39.1	2
4	-4	39.1	2
4	-3	38.3	2
4	-2	38.3	2
4	-1	38.4	2
4	0	37.8	2
4	1	38.4	2
4	2	38.9	2
4	3	38.6	2
4	4	39	2
4	5	39	2
4	6	38.7	2
4	7	39	2
4	8	39.4	2
4	9	39.7	2
4	10	38.8	2
4	11	38.8	2
4	12	38.4	2
4	13	38.2	2
4	14	38.2	2
4	15	38.4	2
4	16	38.7	2
4	17	38	2
4	18	38.2	2
4	19	38.3	2
4	20	38.2	2
4	21	38.4	2
5	-7	38.2	1
5	-6	38.1	1
5	-5	38.5	1
5	-4	38.5	1
5	-3	38.4	1
5	-2	38	1
5	-1	38.8	1
5	0	38	1
5	1	38.6	1
5	2	38.7	1
5	3	39.3	1
5	4	39.2	1
5	5	39.5	1
5	6	39.9	1
5	7	38.9	1
5	8	39.9	1
5	9	40.1	1
5	10	39.8	1
5	11	40	1
5	12	39.8	1
5	13	39.7	1
5	14	38.9	1
5	15	39.5	1
5	16	39.4	1
5	17	39.1	1
5	18	39.2	1
5	19	39.3	1
5	20	38.6	1
5	21	NaN	1
6	-7	NaN	3
6	-6	NaN	3
6	-5	38.7	3
6	-4	38.6	3
6	-3	38.9	3
6	-2	38.9	3
6	-1	39	3
6	0	39.1	3
6	1	38.8	3
6	2	39.1	3
6	3	38.7	3
6	4	38.9	3
6	5	38.4	3
6	6	38.7	3
6	7	38.7	3
6	8	39.2	3
6	9	39	3
6	10	39.2	3
6	11	NaN	3
6	12	39.2	3
6	13	39.3	3
6	14	38.8	3
6	15	38.9	3
6	16	38.6	3
6	17	38.5	3
6	18	39	3
6	19	39.1	3
6	20	38.8	3
6	21	38.5	3
7	-7	NaN	2
7	-6	NaN	2
7	-5	38.8	2
7	-4	38.8	2
7	-3	38.3	2
7	-2	38.7	2
7	-1	38.6	2
7	0	38.7	2
7	1	38.7	2
7	2	38.5	2
7	3	38.6	2
7	4	38.7	2
7	5	39.2	2
7	6	38.5	2
7	7	38.5	2
7	8	41.1	2
7	9	38.9	2
7	10	39.2	2
7	11	38.7	2
7	12	38.6	2
7	13	38.5	2
7	14	38.2	2
7	15	38.2	2
7	16	38.2	2
7	17	38.3	2
7	18	38.2	2
7	19	38.6	2
7	20	38.8	2
7	21	38.3	2
8	-7	NaN	2
8	-6	NaN	2
8	-5	38.9	2
8	-4	38.6	2
8	-3	38.9	2
8	-2	38.8	2
8	-1	38.9	2
8	0	38.7	2
8	1	38.8	2
8	2	39	2
8	3	39	2
8	4	39.2	2
8	5	39.5	2
8	6	38.7	2
8	7	39.1	2
8	8	40.8	2
8	9	38.8	2
8	10	39.3	2
8	11	39.2	2
8	12	38.6	2
8	13	38.1	2
8	14	38.6	2
8	15	38.5	2
8	16	38.6	2
8	17	38.5	2
8	18	38.8	2
8	19	38.9	2
8	20	38.4	2
8	21	38	2
9	-7	NaN	1
9	-6	38.6	1
9	-5	38.4	1
9	-4	38.3	1
9	-3	38.5	1
9	-2	38.1	1
9	-1	38.9	1
9	0	38.5	1
9	1	39	1
9	2	38.3	1
9	3	38.5	1
9	4	39.1	1
9	5	38.6	1
9	6	39	1
9	7	38.8	1
9	8	40.6	1
9	9	39.4	1
9	10	40.4	1
9	11	38.7	1
9	12	39.3	1
9	13	39.6	1
9	14	39.8	1
9	15	39.7	1
9	16	39.9	1
9	17	39.2	1
9	18	38.4	1
9	19	38.7	1
9	20	38.3	1
9	21	38.4	1
10	-7	NaN	2
10	-6	38.3	2
10	-5	38.5	2
10	-4	38.7	2
10	-3	38.6	2
10	-2	38.5	2
10	-1	38.4	2
10	0	38.6	2
10	1	38.8	2
10	2	38.7	2
10	3	38.4	2
10	4	38.7	2
10	5	38.4	2
10	6	38.4	2
10	7	38.7	2
10	8	40.5	2
10	9	39.8	2
10	10	38.9	2
10	11	39.1	2
10	12	38.5	2
10	13	38.2	2
10	14	38.2	2
10	15	38.2	2
10	16	38.1	2
10	17	38.8	2
10	18	38.6	2
10	19	38.5	2
10	20	38.7	2
10	21	38.7	2

## Sheet: Injection nodule size
calfID	dpi	size	status
2	1	0	2
2	2	5	2
2	3	22.5	2
2	4	15	2
2	5	29.5	2
2	6	21	2
2	7	NaN	2
2	8	19	2
2	9	13	2
2	10	12	2
2	11	9	2
2	12	15	2
2	13	NaN	2
2	14	12	2
2	15	7	2
2	16	10	2
2	17	NaN	2
2	18	7	2
2	19	12	2
2	20	7	2
2	21	1	2
2	22	2	2
3	1	0	1
3	2	12	1
3	3	21	1
3	4	21.5	1
3	5	30.6	1
3	6	34	1
3	7	57	1
3	8	60.5	1
3	9	60.5	1
3	10	60.5	1
3	11	49.5	1
3	12	59	1
3	13	NaN	1
3	14	63	1
3	15	63	1
3	16	65	1
3	17	NaN	1
3	18	NaN	1
3	19	84	1
3	20	NaN	1
3	21	NaN	1
4	1	0	2
4	2	7	2
4	3	15	2
4	4	22	2
4	5	25	2
4	6	NaN	2
4	7	42	2
4	8	24	2
4	9	32	2
4	10	39	2
4	11	34	2
4	12	36	2
4	13	34	2
4	14	46	2
4	15	38	2
4	16	NaN	2
4	17	36.5	2
4	18	37.5	2
4	19	45	2
4	20	NaN	2
4	21	22	2
5	1	0	1
5	2	0	1
5	3	25	1
5	4	33	1
5	5	39	1
5	6	44	1
5	7	54	1
5	8	54	1
5	9	59	1
5	10	68	1
5	11	63	1
5	12	67	1
5	13	64	1
5	14	67	1
5	15	64	1
5	16	NaN	1
5	17	65	1
5	18	62.8	1
5	19	65	1
5	20	65	1
5	21	NaN	1
7	1	0	2
7	2	15	2
7	3	29	2
7	4	42	2
7	5	49	2
7	6	44	2
7	7	50	2
7	8	43	2
7	9	34	2
7	10	26	2
7	11	31	2
7	12	35	2
7	13	29	2
7	14	33	2
7	15	27	2
7	16	29	2
7	17	24	2
7	18	28	2
7	19	24	2
7	20	21	2
7	21	20	2
8	1	0	2
8	2	17	2
8	3	21	2
8	4	27	2
8	5	44	2
8	6	32	2
8	7	33	2
8	8	34	2
8	9	33	2
8	10	28	2
8	11	30	2
8	12	33	2
8	13	39	2
8	14	30	2
8	15	32	2
8	16	32	2
8	17	35	2
8	18	36	2
8	19	31	2
8	20	26	2
8	21	17	2
9	1	0	1
9	2	9	1
9	3	21	1
9	4	36	1
9	5	62	1
9	6	57	1
9	7	57	1
9	8	52	1
9	9	62	1
9	10	63	1
9	11	64	1
9	12	72	1
9	13	62	1
9	14	58	1
9	15	75	1
9	16	74	1
9	17	70	1
9	18	78	1
9	19	70	1
9	20	78	1
9	21	NaN	1
10	1	0	2
10	2	14	2
10	3	26	2
10	4	27	2
10	5	37	2
10	6	33	2
10	7	35	2
10	8	32	2
10	9	26	2
10	10	29	2
10	11	27	2
10	12	28	2
10	13	29	2
10	14	21	2
10	15	22	2
10	16	18	2
10	17	18	2
10	18	15	2
10	19	18	2
10	20	15	2
10	21	20	2

## Sheet: Cummulative Lnn score
calfID	dpi	lnnScore	status
1	0	0	3
1	1	0	3
1	2	0	3
1	3	0	3
1	4	0	3
1	5	0	3
1	6	0	3
1	7	0	3
1	8	0	3
1	9	0	3
1	10	0	3
1	11	0	3
1	12	0	3
1	13	0	3
1	14	0	3
1	15	0	3
1	16	0	3
1	17	0	3
1	18	0	3
1	19	0	3
1	20	0	3
1	21	0	3
2	0	0	2
2	1	0	2
2	2	0	2
2	3	0	2
2	4	0	2
2	5	2	2
2	6	2	2
2	7	2	2
2	8	3	2
2	9	2	2
2	10	2	2
2	11	2	2
2	12	2	2
2	13	1	2
2	14	1	2
2	15	4	2
2	16	1	2
2	17	1	2
2	18	0	2
2	19	1	2
2	20	1	2
2	21	1	2
2	22	1	2
3	0	0	1
3	1	0	1
3	2	0	1
3	3	0	1
3	4	0	1
3	5	2	1
3	6	5	1
3	7	6	1
3	8	8	1
3	9	6	1
3	10	8	1
3	11	8	1
3	12	8	1
3	13	8	1
3	14	9	1
3	15	7	1
3	16	6	1
3	17	6	1
3	18	6	1
3	19	6	1
3	20	NaN	1
3	21	NaN	1
4	0	0	2
4	1	0	2
4	2	0	2
4	3	0	2
4	4	2	2
4	5	1	2
4	6	5	2
4	7	6	2
4	8	4.5	2
4	9	5	2
4	10	5	2
4	11	4	2
4	12	3	2
4	13	4	2
4	14	5	2
4	15	3	2
4	16	5	2
4	17	4	2
4	18	4	2
4	19	3	2
4	20	2	2
4	21	2	2
5	0	0	1
5	1	0	1
5	2	0	1
5	3	0	1
5	4	2	1
5	5	4	1
5	6	6	1
5	7	6	1
5	8	6	1
5	9	6	1
5	10	6	1
5	11	8	1
5	12	8	1
5	13	10	1
5	14	8	1
5	15	8	1
5	16	8	1
5	17	6	1
5	18	8	1
5	19	7	1
5	20	8	1
5	21	NaN	1
6	0	0	3
6	1	0	3
6	2	0	3
6	3	0	3
6	4	0	3
6	5	0	3
6	6	0.5	3
6	7	0	3
6	8	0	3
6	9	0	3
6	10	0	3
6	11	0	3
6	12	0	3
6	13	0	3
6	14	0	3
6	15	0	3
6	16	0	3
6	17	0	3
6	18	0	3
6	19	0	3
6	20	0	3
6	21	0	3
7	0	0	2
7	1	0	2
7	2	0	2
7	3	0	2
7	4	2	2
7	5	3	2
7	6	6	2
7	7	5	2
7	8	4	2
7	9	4	2
7	10	2	2
7	11	2	2
7	12	2	2
7	13	2	2
7	14	3	2
7	15	3	2
7	16	2.5	2
7	17	2	2
7	18	3	2
7	19	2	2
7	20	1	2
7	21	1	2
8	0	0	2
8	1	0	2
8	2	0.5	2
8	3	0.5	2
8	4	2	2
8	5	4	2
8	6	6	2
8	7	5	2
8	8	5	2
8	9	5	2
8	10	3	2
8	11	2	2
8	12	3	2
8	13	4	2
8	14	3	2
8	15	4	2
8	16	4.5	2
8	17	3.5	2
8	18	4	2
8	19	3	2
8	20	1	2
8	21	3	2
9	0	0	1
9	1	0	1
9	2	1	1
9	3	3	1
9	4	5.5	1
9	5	7	1
9	6	7	1
9	7	7	1
9	8	7	1
9	9	6	1
9	10	6	1
9	11	6	1
9	12	7	1
9	13	7.5	1
9	14	6	1
9	15	6	1
9	16	7	1
9	17	6	1
9	18	6	1
9	19	6	1
9	20	6	1
9	21	6	1
10	0	0	2
10	1	0	2
10	2	1	2
10	3	2	2
10	4	3	2
10	5	4	2
10	6	5	2
10	7	5	2
10	8	6	2
10	9	4	2
10	10	3	2
10	11	2	2
10	12	2.5	2
10	13	3	2
10	14	3.5	2
10	15	3	2
10	16	3	2
10	17	2	2
10	18	3	2
10	19	1	2
10	20	2	2
10	21	2	2

## Sheet: Antibodies
calfID	dpi	S/P	Replicate	status
1	-1	-0.38	1	3
1	-1	-0.24	2	3
1	3	-0.38	1	3
1	3	0.56	2	3
1	5	-0.38	1	3
1	5	0.89	2	3
1	7	-0.46	1	3
1	7	-0.43	2	3
1	9	-0.31	1	3
1	9	-0.12	2	3
1	11	1.04	1	3
1	11	0.5	2	3
1	15	0.01	1	3
1	15	0.68	2	3
1	17	-0.2	1	3
1	17	-0.16	2	3
1	19	-0.04	1	3
1	19	-0.23	2	3
1	21	-0.32	1	3
1	21	-0.3	2	3
2	-1	0.25	1	2
2	-1	-0.25	2	2
2	3	-0.16	1	2
2	3	-0.44	2	2
2	5	-0.43	1	2
2	5	-0.21	2	2
2	7	-0.28	1	2
2	7	-0.21	2	2
2	9	1.31	1	2
2	9	1.32	2	2
2	11	8.76	1	2
2	11	3.23	2	2
2	15	1	1	2
2	15	2.23	2	2
2	17	1.4	1	2
2	17	1.69	2	2
2	19	13.55	1	2
2	19	14.59	2	2
2	21	25.04	1	2
2	21	23.71	2	2
3	-1	-0.3	1	1
3	-1	-0.35	2	1
3	3	-0.55	1	1
3	3	-0.66	2	1
3	5	-0.52	1	1
3	5	-0.59	2	1
3	7	-0.61	1	1
3	7	-0.59	2	1
3	9	-0.46	1	1
3	9	-0.52	2	1
3	11	-0.18	1	1
3	11	1.31	2	1
3	15	4.66	1	1
3	15	4.35	2	1
3	17	36.29	1	1
3	17	39.38	2	1
3	19	57.35	1	1
3	19	59.6	2	1
4	-1	-0.17	1	2
4	-1	-0.57	2	2
4	3	-0.31	1	2
4	3	-0.31	2	2
4	5	-0.34	1	2
4	5	-0.48	2	2
4	7	0.21	1	2
4	7	-0.32	2	2
4	9	0.14	1	2
4	9	0.19	2	2
4	11	0.97	1	2
4	11	0.38	2	2
4	15	7.05	1	2
4	15	6.66	2	2
4	17	11.3	1	2
4	17	11.06	2	2
4	19	8.26	1	2
4	19	7.84	2	2
4	21	12.51	1	2
4	21	12.31	2	2
5	-1	-0.38	1	1
5	-1	-0.39	2	1
5	3	-0.59	1	1
5	3	-0.76	2	1
5	5	-0.36	1	1
5	5	-0.54	2	1
5	7	0.08	1	1
5	7	-0.51	2	1
5	9	-0.18	1	1
5	9	0.16	2	1
5	11	4.19	1	1
5	11	3.19	2	1
5	15	30.05	1	1
5	15	37.18	2	1
5	17	96.56	1	1
5	17	101.9	2	1
5	19	103.5	1	1
5	19	99.63	2	1
6	-1	-0.0633	1	3
6	-1	0.167	2	3
6	3	-0.2015	1	3
6	3	0.08637	2	3
6	5	-0.2591	1	3
6	5	1.583	2	3
6	7	-0.2706	1	3
6	7	-0.2015	2	3
6	9	-0.2015	1	3
6	9	-0.1555	2	3
6	11	1.102	1	3
6	11	0.6591	2	3
6	15	0.2163	1	3
6	15	0.9207	2	3
6	17	0.2365	1	3
6	17	0.7798	2	3
6	19	0.5987	1	3
6	19	0.981	2	3
6	21	1.454	1	3
6	21	1.494	2	3
7	-1	-0.1324	1	2
7	-1	0.1324	2	2
7	3	0.08637	1	2
7	3	-0.0518	2	2
7	5	0.167	1	2
7	5	-0.0978	2	2
7	7	0.3858	1	2
7	7	2.228	2	2
7	9	0.6161	1	2
7	9	-0.213	2	2
7	11	5.066	1	2
7	11	3.748	2	2
7	15	51.55	1	2
7	15	51.15	2	2
7	17	31.43	1	2
7	17	32.85	2	2
7	19	12.66	1	2
7	19	12.19	2	2
7	21	13.19	1	2
7	21	12.88	2	2
8	-1	-0.0403	1	2
8	-1	0.00575	2	2
8	3	-0.0978	1	2
8	3	-0.2706	2	2
8	5	-0.1785	1	2
8	5	0.02879	2	2
8	7	2.171	1	2
8	7	0.3512	2	2
8	9	-0.1324	1	2
8	9	-0.2591	2	2
8	11	0.9508	1	2
8	11	0.6792	2	2
8	15	0.8301	1	2
8	15	1.555	2	2
8	17	0.8704	1	2
8	17	1.041	2	2
8	19	2.007	1	2
8	19	2.319	2	2
8	21	4.694	1	2
8	21	5.438	2	2
9	-1	-0.1324	1	1
9	-1	0.3167	2	1
9	3	0.2591	1	1
9	3	2.194	2	1
9	5	0.1439	1	1
9	5	-0.1094	2	1
9	7	3.645	1	1
9	7	0.1209	2	1
9	9	-0.0863	1	1
9	9	-0.1324	2	1
9	11	1.202	1	1
9	11	2.168	2	1
9	15	51.65	1	1
9	15	47.7	2	1
9	17	98.51	1	1
9	17	99.57	2	1
9	19	107.3	1	1
9	19	108.9	2	1
9	21	116.4	1	1
9	21	112	2	1
10	-1	0.1094	1	2
10	-1	-0.2361	2	2
10	3	0.5355	1	2
10	3	1.134	2	2
10	5	0.0403	1	2
10	5	-0.1785	2	2
10	7	-0.0403	1	2
10	7	-0.1324	2	2
10	9	0.3167	1	2
10	9	0.3627	2	2
10	11	2.108	1	2
10	11	2.259	2	2
10	15	3.436	1	2
10	15	2.762	2	2
10	17	3.014	1	2
10	17	2.45	2	2
10	19	4.11	1	2
10	19	4.11	2	2
10	21	5.036	1	2
10	21	4.764	2	2
